# Supplementary material for: Biochemical Mechanisms and Microorganisms Involved in Anaerobic Testosterone Metabolism in Estuarine Sediments
Source: Front Microbiol. 2017 Aug 11;8:1520. doi: 10.3389/fmicb.2017.01520 (PMC5554518; doi:10.3389/fmicb.2017.01520)
Supplement: Supplementary file 1 [file Table_2.xlsx]

## Sheet: 工作表1
Table S2. Sequences of the atcA-like genes ampilfied from the denitrifying sewage spiked with testosterone and the 16S rRNA gene of Thauera sp. GDN1
Name	Sequences
Guandu_atcA1	CCTTTCGCTGCCGGGGATGCTGCACTGCGCGATCCTGCGCAGCCCGCATCCCCATGCCCGCATCCTGTCGATCAATGTGGACTCGGCGCGTGCCGCCGAAGGCGTCGCTGCGGTGCTCACCGGCGAGGACGTGCGGCGCTGGACCAACCCCTGCTTCACCGCCCCGGAAGGCTGGGGCAACTACTGCATGGCGGTGGACAAGGTGCGTTTCGTCGGCGAGCCGGTCGTGGCCATCGCGGCGAGCAGCCGCTACCTGGCCGAGGACGCGCTCGAACTGGTGGAAATCGAATACGAGCCGCTGGCGCCGGTCGCCAACCCCGAGCAGGCGATGGCGCCCGGCGCGCCGGTCATTTTCGAGGAGCGCGGCACCAACGTCATGTTGAGCCGCACCTACACCTG…
Guandu_atcA2	CCTTTCGCTGCCGGGGATGCTGCACTGCGCGATCCTGCGCAGCCCGCATCCCCATGCCCGCATCCTGTCGATCAATGTGGACTCGGCGCGTGCCGCCGAAGGCGTCGCTGCGGTGCTCACCGGCGAGGACGTGCGGCGCTGGACCAACCCCTGCTTCACCGCCCCGGAAGGCTGGGGCAACTACTGCATGGCGGTGGACAAGGTGCGTTTCGTCGGCGAGCCGGTCGTGGCCATCGCGGCGAGCAGCCGCTACCTGGCCGAGGACGCGCTCGAACTGGTGGAAATCGAATACGAGCCGCTGGCGCCGGTCGCCAACCCCGAGCAGGCGATGGCGCCCGGCGCGCCGGTCATTTTCGAGGAGCGCGGCACCAACGTCATGTTGAGCCGCACCTACACCTG…
Guandu_atcA3	CCTTTCGCTGCCGGGGATGCTGCACTGCGCGATCCTGCGCAGCCCGCATCCCCATGCCCGCATCCTGTCGATCAATGTGGACTCGGCGCGTGCCGCCGAGGGCGTCGCTGCGGTGCTCACCGGCGAGGACGTGCGGCGCTGGACCAACCCCTGCTTCACCGCCCCGGAAGGCTGGGGCAACTACTGCATGGCGGTGGACAAGGTGCGTTTCGTCGGCGAGCCGGTCGTGGCCATCGCGGCGAGCAGCCGCTACCTGGCCGAGGACGCGCTCGAACTGGTGGAAATCGAATACGAGCCGCTGGCGCCGGTCGCCAACCCCGAGCAGGCGATGGCGCCCGGCGCGCCGGTCATTTTCGAGGAGCGCGGCACCAACGTCATGTTGAGCCGCACCTACACCTG…
Guandu_atcA4	CCTTTCGCTGCCGGGGATGCTGCACTGCGCGATCCTGCGCAGCCCGCATCCCCATGCCCGCATCCTGTCGATCAATGTGGACTCGGCGCGTGCCGCCGAAGGCGTCGCTGCGGTGCTCACCGGCGAGGACGTGCGGCGCTGGACCAACCCCTGCTTCACCGCCCCGGAAGGCTGGGGCAACTACTGCATGGCGGTGGGCAAGGTGCGTTTCGTCGGCGAGCCGGTCGTGGCCATCGCGGCGAGCAGCCGCTACCTGGCCGAGGACGCGCTCGAACTGGTGGAAATCGAATACGAGCCGCTGGCGCCGGTCGCCAACCCCGAGCAGGCGATGGCGCCCGGCGCGCCGGTCATTTTCGAGGAGCGCGGCACCAACGTCATGTTGAGCCGCACCTACACCTG…
Guandu_atcA5	CCTTTCGCTGCCGGGGATGCTGCACTGCGCGATCCTGCGCAGCCCGCATCCCCATGCCCGCATCCTGTCGATCAATGTGGACTCGGCGCGTGCCGCCGAAGGCGTCGCTGCGGTGCTCACCGGCGAGGACGTGCGGCGCTGGACCAACCCCTGCTTCACCGCCCCGGAAGGCTGGGGCAACTACTGCATGGCGGTGGACAAGGTGCGTTTCGTCGGCGAGCCGGTCGTGGCCATCGCGGCGAGCAGCCGCTACCTGGCCGAGGACGCGCTCGAACTGGTGGAAATCGAATACGAGCCGCTGGCGCCGGTCGCCAACCCCGAGCAGGCGATGGCGCCCGGCGCGCCGGTCATTTTCGAGGAGCGCGGCACCAACGTCATGTTGAGCCGCACCTACACCTG…
Guandu_atcA6	CCTTTCGCTGCCGGGGATGCTGCACTGCGCGATCCTGCGCAGCCCGCATCCCCATGCCCGCATCCTGTCGATCAATGTGGACTCGGCGCGTGCCGCCGAAGGCGTCGCTGCGGTGCTCACCGGCGAGGACGTGCGGCGCTGGACCAACCCCTGCTTCACCGCCCCGGAAGGCTGGGGCAACTACTGCCTGGCGGTGGACAAGGTGCGTTTCGTCGGCGAGCCGGTCGTGGCCATCGCGGCGAGCAGCCGCTACCTGGCCGAGGACGCGCTCGAACTGGTGGAAATCGAATACGAGCCGCTGGCGCCGGTCGCCAACCCAGAGCAGGCGATGGCGCCCGGCGCGCCGGTCATTTTCGAGGAGCGCGGCACCAACGTCATGTTGAGCCGCACCTACACCTG…
Guandu_atcA7	CCTTTCGCTGCCGGGGATGCTGCACTGCGCGATCCTGCGCAGCCCGCATCCCCATGCTCGCATCCTGTCGATCAATGTGGACTCGGCGCGTGCCGCCGAAGGCGTCGCTGCGGTGCTCACCGGCGAGGACGTGCGGCGCTGGACCAACCCCTGCTTCACCGCCCCGGAAGGCTGGGGCAACTACTGCATGGCGGTGGACAAGGTGCGTTTCGTCGGCGAGCCGGTCGTGGCCATCGCGGCGAGCAGCCGCTACCTGGCCGAGGACGCGCTCGAACTGGTGGAAATCGAATACGAGCCGCTGGCGCCGGTCGCCAACCCCGAGCAGGCGATGGCGCCCGGCGCGCCGGTCATTTTCGAGGAGCGCGGCACCAACGTCATGTTGAGCCGCACCTACACCTG…
Guandu_atcA8	CCTTTCGCTGCCGGGGATGCTGCACTGCGCGATCCTGCGCAGCCCGCATCCCCATGCCCGCATCCTGTCGGTCAATGTGGACTCGGCGCGTGCCGCCGAAGGCGTCGCTGCGGTGCTCACCGGCGAGGACGTGCGGCGCTGGACCAACCCCTGCTTCACCGCCCCGGAAGGCTGGGGCAACTACTGCATGGCGGTGGACAAGGTGCGTTTCGTCGGCGAGCCGGTCGTGGCCATCGCGGCGAGCAGCCGCTACCTGGCCGAGGACGCGCTCGAACTGGTGGAAATCGAATACGAGCCGCTGGCGCCGGTCGCCAACCCCGAGCAGGCGATGGCGCCCGGCGCGCCGGTCATTTTCGAGGAGCGCGGCACCAACGTCATGTTGAGCCGCACCTACACCTG…
Guandu_atcA9	CCTTTCGCTGCCGGGGATGCTGCACTGCGCGATCCTGCGCAGCCCGCATCCCCATGCCCGCATCCTGTCGATCAATGTGGACTCGGCGCGTGCCGCCGAAGGCGTCGCTGCGGTGCTCACCGGCGAGGACGTGCGGCGCTGGACCAACCCCTGCTTCACCGCCCCGGAAGGCTGGGGCAACTACTGCATGGCGGTGGACAAGGTGCGTTTCGTCGGCGAGCCGGTCGTGGCCATCGCGGCGAGCAGCCGCTACCTGGCCGAGGACGCGCTCGAACTGGTGGAAATCGAATACGAGCCGCTGGCGCCGGTCGCCAACCCCGAGCAGGCGATGGCGCCCGGCGCGCCGGTCATTTTCGAGGAGCGCGGCACCAACGTCATGTTGAGCCGCACCTACACCTG…
Guandu_atcA10	CCTTTCCCTGCCCGGCATGCTGCACTGCGCGATCCTGCGCAGCCCGCATCCCCATGCCCGCATCCTGTCGATCAATGTGGTCGCCGCACGTGCCGCCGAAGGCGTCGCCGCGGTGCTCACCGGCGAGGACGTGCGGCGCTGGACCAACCCTTGCTTCACCGCCCCGGAAGGCTGGGGCAACTACTGCATGGCGGTGGACAAGGTGCGTTTCGTCGGTGAGCCGGTCGTGGCCATCGCGGCGAGCAGCCGCTACCTGGCCGAGGACGCGCTCGAACTGGTGGAAATCGAATACGAGCTGCTGGCGCCGGTCGCCACCCCCGAACAGGCGATGGCGCACGGCGCGCCGGTCATTTTCGAGGAGCGCGGCACCAACGTCATGTTGAGCCGCACCTACACCTG…
Guandu_atcA11	CCTTTCGCTGCCGGGGATGCTGCACTGCGCGATCCTGCGCAGCCCGCATCCCCATGCCCGCATCCTGTCGATCAATGTGGACTCGGCGCGTGCCGCCGAAGGCGTCGCTGCGGTGCTCACCGGCGAGGACGTGCGGCGCTGGACCAACCCCTGCTTCACCGCCCCGGAAGGCTGGGGCAACTACTGCATGGCGGTGGACAAGGTGCGTTTCGTCGGCGAGCCGGTCGTGGCCATCGCGGCGAGCAGCCGCTACCTGGCCGAGGACGCGCTCGAACTGGTGGAAATCGAATACGAGCCGCTGGCGCCGGTCGCCAACCCCGAGCAGGCGATGGCGCCCGGCGCGCCGGTCATTTTCGAGGAGCGCGGCACCAACGTCATGTTGAGCCGCACCTACACCTG…
Guandu_atcA12	CCTTTCGCTGCCGGGGATGCTGCACTGCGCGATCCTGCGCAGCCCGCATCCCCATGCCCGCATCCTGTCGATCAATGTGGACTCGGCGCGTGCCGCCGAAGGCGTCGCTGCGGTGCTCACCGGCGAGGACGTGCGGCGCTGGACCAACCCCTGCTTCACCGCCCCGGAAGGCTGGGGCAACTACTGCATGGCGGTGGACAAGGTGCGTTTCGTCGGCGAGCCGGTCGTGGCCATCGCGGCGAGCAGCCGCTACCTGGCCGAGGACGCGCTCGAACTGGTGGAAATCGAATACGAGCCGCTGGCGCCGGTCGCCAGCCCCGAGCAGGCGATGGCGCCCGGCGCGCCGGTCATTTTCGAGGAGCGCGGCACCAACGTCATGTTGAGCCGCACCTACACCTG…
GDN1_16S rRNA	CCTGCCGGCGAGTGGCGAACGGGTGAGTAATGCATCGGAACGTGCCCATGTCGTGGGGGATAACGTATCGAAAGGTACGCTAATACCGCATACGCCCTGAGGGGGAAAGCGGGGGATTCTTTGGAACCTCGCGCGATTGGAGCGGCCGATGTCGGATTAGCTAGTAGGTGAGGTAAAGGCTCACCTAGGCGACGATCCGTAGCGGGTCTGAGAGGATGATCCGCCACACTGGGACTGAGACACGGCCCAGACTCCTACGGGAGGCAGCAGTGGGGAATTTTGGACAATGGGCGCAAGCCTGATCCAGCCATGCCGCGTGAGTGAAGAAGGCCTTCGGGTTGTAAAGCTCTTTCGGCCGGGAAGAAATCGCGCGCTCTAACATAGCGCGTGGATGACGGT…
