# Supplementary material for: Biochemical Mechanisms and Microorganisms Involved in Anaerobic Testosterone Metabolism in Estuarine Sediments
Source: Front Microbiol. 2017 Aug 11;8:1520. doi: 10.3389/fmicb.2017.01520 (PMC5554518; doi:10.3389/fmicb.2017.01520)
Supplement: Supplementary file 2 [file Table_3.xlsx]

## Sheet: otutab
Table S3. OUT table of 16S amplicons derived from the subsurface layer sediment treatments.
	subsurface layer sediment (0-5 m depth)
	+ nitrate						+ testosterone						+ nitrate + testosterone
#OTU ID	0.5 day	2 days	4 days	6 days	8 days		0.5 day	2 days	4 days	6 days	8 days		0.5 day	2 days	4 days	6 days	8 days
Otu1	45	66381	13971	19231	17582		446	247	339	187	17		183	40451	16443	7125	19597
Otu7	7	15	9	14	16		47	20	28	48	8		184	1556	42540	34352	33006
Otu4	108	1035	170	280	134		6945	4726	3382	2006	56		4693	587	91	86	242
Otu18	0	5	11	14	20		119	59	59	17	1		38	3522	5468	2735	11225
Otu17	10	7426	5639	3650	3862		217	118	106	62	3		68	1653	185	82	8
Otu23	14	7153	3564	3335	3619		543	192	203	100	2		181	518	46	22	7
Otu94	75	155	82	232	331		3460	2795	1569	1219	43		5025	1362	357	386	810
Otu48	4	203	865	4805	6090		88	80	102	75	4		144	174	73	59	132
Otu15	46	398	93	138	94		3233	2405	2037	896	19		1959	264	77	61	135
Otu177	5	205	1016	1351	1438		29	33	56	31	2		24	2356	1265	925	3101
Otu110	48	36	71	117	185		829	1031	1553	981	32		3111	957	196	209	743
Otu20	14	23	4	7	2		19	2251	3710	2841	143		7	6	3	27	94
Otu9	4	3	16	7	7		17	119	5287	2521	674		6	8	1	8	7
Otu30	68	168	352	597	535		937	656	765	504	25		2108	976	330	257	397
Otu19	32	465	113	92	45		2050	1375	1455	769	48		986	255	90	30	104
Otu35	23	146	67	72	70		1674	1395	1072	581	26		761	969	344	224	458
Otu80	5	20	1393	3818	2474		18	8	8	3	0		4	1	4	3	2
Otu39	14	44	49	131	168		1885	1076	961	1815	72		853	231	67	87	230
Otu38	9	105	57	43	43		1050	838	2770	1553	67		480	216	95	62	198
Otu5	26	35	5	6	16		44	2814	2529	1340	107		10	34	17	35	22
Otu66	1	18	22	58	81		27	18	21	11	0		21	138	871	684	4951
Otu54	1	2	2	2	5		138	73	71	40	2		92	1669	1543	777	2283
Otu98	24	56	69	98	139		1071	771	646	455	8		2187	449	104	85	181
Otu57	2	487	340	728	903		38	35	34	18	2		100	735	509	637	1263
Otu64	0	37	36	37	42		219	79	50	33	1		128	3902	689	222	34
Otu252	5	754	1296	1460	1322		157	59	73	39	2		62	94	16	3	15
Otu3	2	14	12	10	10		86	371	2027	2429	120		121	27	18	14	33
Otu31	27	321	79	58	72		935	827	1185	709	88		480	195	58	29	107
Otu73	4	720	559	1454	1949		117	60	85	51	2		77	31	7	4	20
Otu47	8	29	63	97	130		803	353	933	746	16		958	177	136	128	486
Otu86	1	38	142	295	634		23	2	7	14	0		10	582	295	216	2740
Otu75	33	23	52	62	89		926	440	454	171	7		1953	332	90	71	101
Otu85	21	42	81	153	247		764	586	561	398	25		1445	247	45	58	56
Otu43	23	46	27	77	97		721	712	246	178	5		1863	343	67	60	169
Otu27	0	4	1	0	1		4	573	1367	2110	102		9	3	3	10	151
Otu71	1	141	1107	1495	1518		2	0	4	3	0		0	0	0	0	2
Otu69	12	1834	394	502	288		361	179	226	147	8		98	44	13	9	13
Otu1940	1	1156	229	360	319		2	1	6	1	0		1	708	330	133	763
Otu109	2	2515	638	412	221		23	22	21	11	1		6	26	3	8	3
Otu59	20	43	164	256	395		598	359	382	267	3		838	263	56	55	128
Otu87	2	271	529	1235	1337		21	13	8	11	0		54	94	27	11	33
Otu36	21	312	75	74	55		952	646	528	290	7		393	99	44	15	69
Otu76	6	12	15	41	66		387	336	499	516	8		749	133	57	98	654
Otu41	0	1169	220	130	101		3	3	1030	797	107		4	0	0	1	3
Otu113	1	138	474	452	497		17	14	16	2	0		10	410	295	195	785
Otu42	16	193	35	16	18		1595	351	317	94	3		452	87	19	2	9
Otu61	6	25	8	12	14		581	982	846	560	18		46	17	5	4	54
Otu117	1	266	246	418	625		77	37	44	38	0		167	612	141	74	321
Otu118	3	4	3	3	8		46	172	218	111	6		136	60	14	221	2055
Otu162	1	366	759	824	833		21	16	14	11	0		8	110	18	4	29
Otu79	15	20	30	90	132		512	287	220	157	2		993	190	53	59	178
Otu58	15	13	33	166	296		464	209	309	158	3		870	174	52	66	106
Otu63	6	8	7	23	38		237	711	766	478	24		228	55	25	57	230
Otu91	10	208	43	75	51		638	520	482	303	14		263	79	28	24	103
Otu26	10	265	42	18	1		894	394	499	245	14		269	89	23	7	28
Otu50	14	168	45	21	8		723	599	382	226	5		326	107	24	37	47
Otu144	12	28	87	208	312		307	212	141	114	3		691	125	34	49	265
Otu51	1	12	4	2	1		107	991	829	447	20		36	18	4	0	4
Otu82	0	57	7	9	7		79	778	795	429	11		67	77	28	9	59
Otu56	10	8	25	32	73		483	385	382	306	12		385	111	35	29	135
Otu78	5	17	30	166	371		236	197	156	108	2		624	136	57	36	261
Otu2385	22	62	24	68	90		358	446	469	327	18		197	129	51	32	78
Otu28	14	181	62	63	21		545	407	401	183	7		266	58	28	16	62
Otu2884	3	144	317	661	790		93	39	47	57	2		123	20	2	2	2
Otu60	13	214	69	28	18		704	285	344	167	9		264	60	39	10	40
Otu138	14	21	29	26	40		422	208	200	89	1		959	114	27	17	50
Otu148	6	18	30	29	76		207	249	252	211	6		709	170	42	61	146
Otu377	12	30	37	59	39		410	257	204	111	0		731	154	35	27	70
Otu272	0	8	10	21	27		3	0	0	4	0		14	213	247	143	1414
Otu307	0	0	0	0	0		2	0	0	0	0		3	87	797	377	754
Otu45	8	135	39	10	8		434	313	293	68	5		321	159	53	43	104
Otu5173	3	472	301	426	435		110	52	28	13	0		49	80	9	3	0
Otu24	5	91	29	36	38		564	334	285	155	9		313	49	19	14	35
Otu346	4	9	9	26	28		138	191	429	337	6		239	41	26	53	398
Otu112	0	24	18	3	1		65	33	29	23	0		25	140	237	127	1203
Otu123	7	34	17	28	34		266	334	176	150	3		529	145	46	48	95
Otu168	0	697	505	364	211		32	12	11	5	0		4	2	0	0	1
Otu4053	1	263	226	375	520		21	10	12	5	0		31	178	36	40	124
Otu130	19	11	7	20	10		305	220	212	97	6		720	126	19	9	21
Otu6714	16	18	26	22	26		285	131	112	51	1		835	163	36	24	40
Otu204	2	10	24	55	81		265	176	157	187	1		369	57	20	45	332
Otu182	6	2	15	28	50		343	271	333	304	7		196	48	22	29	101
Otu83	1	2	0	1	4		28	550	592	340	15		67	20	7	18	53
Otu193	0	32	150	634	801		5	1	2	0	0		6	9	23	7	0
Otu99	0	9	7	53	77		44	50	63	44	1		115	26	39	85	1052
Otu122	2	39	31	51	93		288	127	123	124	1		510	109	22	17	106
Otu143	0	1	2	3	1		1	173	838	532	13		14	4	1	1	0
Otu67	10	135	36	18	23		478	265	219	98	12		199	50	19	7	14
Otu142	4	55	197	429	577		137	26	28	26	1		40	19	1	1	9
Otu188	4	22	12	32	52		332	185	115	80	0		525	81	10	22	65
Otu219	0	31	78	227	255		33	7	9	8	0		38	153	85	92	507
Otu187	12	46	90	105	104		234	147	138	75	1		264	166	39	45	47
Otu70	3	2	19	33	57		244	249	244	280	5		203	43	8	15	76
Otu5019	2	896	190	104	111		5	7	9	6	1		9	76	25	22	13
Otu68	1	52	19	12	10		482	272	240	121	10		151	46	26	10	20
Otu111	7	10	19	51	101		184	110	169	126	2		462	73	17	20	109
Otu3571	0	22	82	135	148		3	2	1	2	1		8	168	110	48	729
Otu180	1	8	10	14	29		140	139	248	213	11		219	46	36	40	270
Otu179	4	16	17	26	45		293	156	181	144	3		380	81	26	7	15
Otu171	6	26	50	81	124		200	96	103	86	1		403	65	37	33	52
Otu136	1	0	2	1	8		38	645	338	279	9		19	9	0	1	8
Otu152	4	26	65	119	173		195	137	147	144	3		258	32	10	4	15
Otu137	5	14	36	121	107		136	174	102	100	4		267	88	20	49	105
Otu5185	7	14	55	117	159		183	113	120	89	2		327	71	17	18	29
Otu6813	1	0	1	4	2		19	10	12	8	0		17	465	230	155	385
Otu9873	3	10	11	34	56		229	228	42	46	1		503	81	9	17	36
Otu163	14	8	6	7	28		132	135	155	122	5		394	117	42	37	93
Otu229	10	17	28	104	201		179	101	129	73	5		261	80	15	18	71
Otu669	7	47	15	7	10		421	187	174	102	8		144	67	43	8	25
Otu240	10	18	8	32	33		271	95	100	74	2		493	79	18	7	12
Otu158	5	4	8	19	30		390	275	203	158	1		100	21	6	6	23
Otu332	8	7	13	15	18		126	158	140	104	1		512	65	27	10	24
Otu172	0	0	1	0	0		1	10	675	470	61		0	1	1	0	0
Otu55	5	5	16	4	15		355	249	178	114	0		143	46	30	17	38
Otu251	1	2	21	31	29		6	2	7	6	0		5	487	283	114	210
Otu214	5	29	28	54	40		223	114	113	65	7		205	138	55	33	76
Otu133	14	56	25	18	18		321	166	198	103	3		152	50	17	6	35
Otu10085	0	295	47	102	83		2	0	1	3	0		0	365	111	76	81
Otu5415	1	634	178	67	74		90	28	20	21	0		12	38	0	0	0
Otu5796	0	53	92	250	292		58	44	49	13	2		101	95	37	24	42
Otu194	8	6	3	26	42		210	156	153	99	3		304	52	33	21	32
Otu264	2	2	0	25	25		242	139	185	347	8		94	29	11	15	23
Otu301	0	13	68	152	211		5	15	21	33	5		11	245	85	74	206
Otu462	1	87	124	365	473		6	1	8	5	0		17	30	4	2	13
Otu125	6	7	9	14	13		183	111	128	117	5		377	68	28	14	51
Otu115	8	12	20	36	50		147	198	267	201	12		69	21	14	15	49
Otu119	3	57	23	17	9		312	246	171	67	3		135	37	8	9	13
Otu154	8	10	13	24	51		63	106	194	156	3		158	53	27	21	222
Otu4294	7	8	9	12	21		175	81	126	44	2		514	56	20	11	23
Otu335	5	263	71	165	215		111	50	40	29	2		56	38	6	2	10
Otu208	0	8	6	14	8		328	399	61	132	0		64	17	5	2	7
Otu265	0	25	11	9	4		5	412	416	153	1		0	2	0	2	0
Otu120	2	62	110	188	246		120	66	49	23	4		79	56	17	11	2
Otu77	5	64	12	12	8		387	116	136	80	9		141	35	7	2	7
Otu441	7	11	34	42	33		195	158	140	99	8		179	34	18	15	47
Otu81	1	7	7	6	3		311	190	218	84	1		148	16	15	5	4
Otu89	1	3	11	2	1		21	21	51	36	2		49	170	128	110	410
Otu198	0	0	0	0	2		11	211	253	208	4		21	7	3	25	271
Otu262	3	9	14	36	36		156	161	156	110	8		162	53	16	19	69
Otu298	9	12	11	19	18		163	129	81	77	3		331	81	16	19	29
Otu202	1	19	4	9	6		2	530	246	146	16		9	1	3	0	6
Otu199	1	3	1	11	18		224	91	104	358	10		115	18	3	9	24
Otu108	4	4	9	11	21		224	168	164	205	15		109	20	9	9	14
Otu212	0	0	2	1	5		75	355	285	203	16		5	9	4	2	2
Otu277	0	0	1	1	0		0	6	519	410	3		0	0	0	0	24
Otu248	4	26	30	37	46		252	106	82	73	2		203	80	5	2	15
Otu209	0	2	3	12	37		12	16	30	57	1		43	10	6	68	656
Otu269	11	11	19	41	52		154	110	111	74	3		301	35	11	6	12
Otu93	3	83	18	20	10		253	213	161	53	4		62	45	11	0	11
Otu176	0	0	0	0	0		1	4	651	262	19		2	1	0	0	0
Otu458	8	6	12	23	41		157	140	176	104	6		183	30	7	14	32
Otu106	0	92	19	19	16		174	164	224	126	2		64	15	8	1	14
Otu146	1	12	8	18	21		104	96	114	70	2		212	70	41	69	95
Otu103	2	19	9	19	10		367	165	116	61	2		124	17	3	5	4
Otu74	4	49	7	9	1		352	118	114	69	4		131	17	8	4	19
Otu234	6	2	12	13	20		175	78	97	72	1		298	63	16	15	30
Otu502	0	34	115	254	330		68	13	25	13	1		27	4	2	0	2
Otu232	3	33	5	20	12		123	163	105	81	2		193	56	23	21	44
Otu174	0	11	4	31	48		94	87	43	42	0		284	53	13	27	146
Otu88	1	36	10	14	8		228	129	161	78	2		124	62	2	7	19
Otu399	9	14	7	9	5		140	78	75	36	0		402	60	19	10	14
Otu222	1	3	0	1	4		19	4	0	2	0		10	318	198	120	179
Otu197	1	0	6	13	6		38	158	193	180	5		65	26	3	29	133
Otu700	0	3	4	8	5		1	0	0	0	0		0	419	219	44	153
Otu96	3	66	22	5	6		250	138	164	69	2		89	19	5	2	11
Otu181	3	5	8	19	44		57	76	75	70	3		185	33	28	21	221
Otu368	1	3	9	34	49		146	80	90	66	0		238	36	12	11	69
Otu139	2	6	8	22	26		81	131	282	148	8		58	14	4	18	34
Otu319	12	10	20	51	51		110	61	68	68	3		195	110	27	15	39
Otu5151	5	5	5	9	25		99	71	100	94	3		301	42	15	12	38
Otu348	0	20	56	70	79		7	8	7	7	2		9	214	68	66	209
Otu1878	0	6	9	14	19		93	88	47	65	0		230	55	22	26	133
Otu205	6	18	20	60	79		79	47	55	39	3		151	166	37	21	24
Otu571	0	473	117	116	76		5	1	5	3	0		1	2	0	0	2
Otu2347	2	6	16	18	25		81	51	50	22	2		167	136	55	60	107
Otu363	0	0	7	378	408		0	1	0	1	0		0	2	0	0	1
Otu479	4	8	7	25	39		130	116	158	95	4		111	30	13	9	41
Otu278	2	10	9	40	46		73	77	126	118	2		147	35	17	27	60
Otu241	2	3	35	14	20		41	38	281	189	12		57	8	29	34	24
Otu274	5	2	14	21	26		103	55	119	187	2		131	21	12	26	58
Otu210	0	1	3	5	14		9	22	9	2	0		29	8	2	34	642
Otu92	1	4	7	18	23		138	94	88	48	1		229	49	13	12	31
Otu189	0	6	8	24	50		83	94	94	62	3		174	35	13	22	80
Otu4681	6	121	28	42	62		199	72	69	42	1		78	17	8	0	0
Otu543	11	13	11	26	22		155	45	42	31	0		288	59	20	10	5
Otu237	9	45	29	40	20		88	92	58	42	0		138	99	24	26	28
Otu46	10	10	8	10	15		126	152	146	88	5		107	26	8	8	18
Otu5470	1	6	12	17	28		140	82	58	43	0		257	42	10	15	18
Otu5388	0	16	15	50	48		30	25	13	14	0		61	219	63	47	117
Otu121	5	6	3	8	11		173	133	117	48	3		87	52	29	13	19
Otu105	3	9	11	12	8		177	139	110	78	0		99	20	12	5	19
Otu268	3	9	8	10	13		116	85	51	26	0		265	46	13	13	40
Otu1385	0	29	9	29	23		122	133	132	79	3		74	25	11	10	15
Otu466	0	2	68	305	305		6	3	0	0	0		1	0	0	0	0
Otu140	5	51	11	15	13		170	116	71	27	0		121	27	19	24	19
Otu134	1	0	19	24	23		9	3	333	154	8		7	0	25	24	32
Otu318	0	1	6	28	43		117	101	49	76	2		157	24	3	12	43
Otu183	0	2	21	25	31		2	2	320	145	3		10	5	19	28	43
Otu366	0	0	134	193	325		0	0	0	0	0		0	0	0	0	0
Otu165	0	0	3	9	16		3	7	10	23	0		8	5	7	27	527
Otu21	0	5	2	15	14		1	2	62	464	55		7	3	5	4	4
Otu323	0	174	60	83	114		10	7	3	5	0		9	89	26	25	37
Otu418	1	2	7	19	30		80	82	99	67	2		149	41	11	10	35
Otu4965	1	188	82	134	139		33	13	12	9	0		8	11	0	1	0
Otu448	1	23	71	187	280		23	4	3	5	0		30	2	0	0	0
Otu173	0	2	1	16	10		60	31	38	40	1		222	44	18	13	130
Otu5174	0	68	77	199	209		11	4	3	3	0		10	17	3	1	7
Otu1785	0	29	89	174	286		4	6	8	2	0		2	3	0	0	0
Otu383	2	1	13	25	32		36	62	136	120	2		75	14	14	30	39
Otu259	0	19	12	20	28		69	115	169	96	8		37	19	5	3	1
Otu1224	4	19	2	12	5		92	94	44	33	2		198	47	11	9	25
Otu740	3	0	0	7	0		27	96	148	86	0		75	31	16	11	95
Otu482	0	6	77	245	253		2	0	0	2	0		2	2	0	3	0
Otu435	1	43	64	114	147		78	18	27	14	0		68	12	3	1	0
Otu391	6	1	9	10	14		56	61	72	59	1		169	45	6	5	56
Otu314	2	8	28	50	85		90	33	49	28	1		154	21	3	3	9
Otu650	1	17	26	6	5		223	94	88	43	1		37	10	5	4	4
Otu333	1	0	1	0	0		13	208	218	109	9		2	3	0	0	0
Otu166	4	2	2	6	6		101	111	90	71	3		107	18	8	4	25
Otu507	7	2	26	33	86		67	21	25	2	0		218	26	13	6	21
Otu355	3	4	3	10	7		126	82	39	31	1		168	56	4	8	8
Otu432	5	4	12	14	17		79	71	74	44	1		165	31	11	2	17
Otu364	0	85	63	72	153		12	7	10	11	0		18	96	10	0	8
Otu1687	2	1	6	5	18		103	32	36	24	4		214	58	7	16	11
Otu2785	3	7	12	22	20		10	52	35	23	8		13	143	74	44	68
Otu5919	3	1	11	20	31		88	90	88	56	0		78	26	7	12	21
Otu126	1	5	5	21	22		138	89	71	86	3		44	16	5	5	21
Otu150	2	5	3	10	16		145	133	86	73	0		34	9	6	4	4
Otu90	4	28	12	9	2		124	95	90	58	3		69	11	9	3	12
Otu4527	1	6	2	3	12		51	28	32	22	2		36	55	51	31	197
Otu221	2	4	2	11	20		93	43	87	51	0		134	38	7	6	29
Otu8153	2	2	5	13	14		97	77	44	22	1		175	40	1	8	23
Otu291	4	2	9	8	13		56	46	99	68	12		102	21	9	8	63
Otu979	0	68	37	42	37		1	4	3	3	0		9	94	33	41	147
Otu409	0	4	8	10	19		44	42	35	34	0		143	67	17	21	73
Otu573	1	5	2	4	7		57	19	17	18	0		142	75	34	36	98
Otu367	4	4	4	6	22		99	55	77	63	2		105	19	13	12	21
Otu861	1	0	1	9	15		100	55	63	46	4		135	37	5	10	23
Otu386	7	7	5	10	21		135	108	75	57	1		68	5	0	2	2
Otu747	0	0	1	0	0		5	96	152	147	8		17	6	1	9	55
Otu294	2	4	5	22	21		61	46	24	27	0		121	25	16	15	102
Otu145	4	7	5	19	12		84	69	100	60	6		62	24	8	6	22
Otu500	3	7	3	5	20		78	84	53	45	0		123	15	9	8	35
Otu147	1	6	3	7	16		115	88	101	57	3		63	15	1	1	9
Otu621	0	3	1	3	7		19	75	103	83	8		69	25	6	23	61
Otu423	1	2	1	7	16		43	44	45	32	1		153	79	16	12	32
Otu1155	1	15	22	57	70		80	21	50	44	1		95	8	5	3	10
Otu374	3	4	4	10	8		95	57	57	42	0		128	22	7	7	33
Otu415	0	3	2	7	15		57	67	37	40	0		185	34	7	5	15
Otu751	7	0	2	3	2		225	82	58	41	1		51	0	0	0	0
Otu325	0	3	6	14	26		60	32	31	45	0		177	21	7	10	40
Otu273	0	2	2	1	5		64	37	44	48	3		106	15	3	10	129
Otu652	4	2	8	24	34		48	49	43	28	1		107	27	13	20	60
Otu107	3	3	11	5	6		146	86	55	42	1		77	12	1	3	17
Otu460	4	8	2	11	14		73	50	60	27	0		138	49	16	4	8
Otu336	0	2	1	9	26		47	41	43	45	0		206	15	6	1	21
Otu4581	0	3	2	0	3		82	125	142	88	7		4	1	0	0	2
Otu2	25	13	3	34	34		43	47	56	31	28		54	31	28	25	6
Otu476	0	1	108	82	84		0	3	95	74	0		0	2	1	0	8
Otu1302	0	93	42	81	145		15	2	12	4	0		7	23	12	5	14
Otu490	0	0	2	18	21		35	23	16	164	1		36	13	5	8	107
Otu151	2	36	3	6	0		215	42	40	11	0		69	13	6	1	2
Otu263	0	24	6	21	30		14	4	225	110	2		2	1	1	2	2
Otu5935	0	24	49	100	147		8	7	12	2	0		7	50	6	11	18
Otu827	2	1	1	12	26		88	24	35	10	0		188	27	0	5	16
Otu569	1	7	10	17	24		74	33	45	11	3		95	57	18	18	22
Otu284	1	0	5	10	16		55	63	35	39	1		134	26	5	4	39
Otu354	1	0	0	7	3		20	138	152	72	3		22	5	4	2	4
Otu191	1	3	7	10	9		100	103	86	58	1		33	6	3	8	4
Otu135	4	6	6	4	12		81	97	70	56	2		49	13	9	4	18
Otu722	1	16	22	53	39		50	47	63	31	2		92	12	0	0	3
Otu699	1	1	1	23	28		87	42	27	24	0		117	15	3	8	52
Otu530	8	1	8	12	22		95	51	48	21	1		107	33	6	7	8
Otu8473	2	3	5	6	12		65	55	28	24	0		170	31	9	7	8
Otu370	7	20	13	9	13		70	67	27	14	2		109	39	9	6	19
Otu1003	5	3	6	7	15		62	62	44	45	0		111	29	13	5	17
Otu512	2	1	3	4	7		82	58	83	34	1		107	15	7	2	18
Otu231	3	3	5	4	11		56	44	58	42	1		118	22	9	4	37
Otu9215	1	4	0	9	6		25	69	96	68	4		61	33	7	7	25
Otu192	2	2	0	4	13		133	93	82	40	2		31	5	2	0	4
Otu437	1	5	3	10	23		49	56	44	41	7		116	28	14	8	7
Otu531	2	11	3	4	2		76	42	42	20	4		152	31	2	5	15
Otu796	6	2	3	3	8		90	39	39	20	0		141	34	5	1	19
Otu808	2	1	5	8	12		67	38	37	30	0		147	30	13	7	11
Otu501	1	1	2	1	1		13	9	10	4	1		31	90	51	36	155
Otu445	5	5	6	21	22		43	42	63	50	0		84	14	10	11	25
Otu342	0	0	0	0	0		2	9	177	189	2		6	6	1	5	4
Otu207	5	7	3	0	4		87	60	46	31	2		111	25	8	6	5
Otu4523	0	7	8	10	20		41	61	64	37	2		72	26	6	12	34
Otu2581	0	2	0	0	0		7	6	9	1	1		14	17	118	67	156
Otu8318	0	174	58	83	66		0	0	1	0	0		0	10	0	0	2
Otu916	2	18	10	16	13		36	54	33	11	0		88	63	9	15	21
Otu456	2	2	1	11	17		93	15	35	81	1		68	17	3	5	37
Otu4063	1	10	4	11	9		60	35	24	21	0		137	31	14	13	18
Otu528	1	0	0	5	17		78	25	26	81	1		86	31	8	9	20
Otu244	0	2	4	12	9		82	34	49	165	3		19	2	1	1	5
Otu422	1	3	1	12	16		71	54	39	39	0		99	25	5	4	14
Otu381	0	4	5	13	11		59	44	36	29	5		135	24	5	2	10
Otu350	6	4	0	2	2		160	39	20	4	0		69	49	11	6	9
Otu627	1	4	4	7	12		69	48	39	42	1		86	23	9	10	26
Otu8525	1	0	4	4	15		56	42	33	25	1		135	24	7	9	24
Otu5110	1	151	34	43	34		49	17	15	10	1		19	4	0	0	0
Otu387	2	0	10	10	21		65	66	21	15	0		130	24	2	8	2
Otu9015	0	8	33	93	96		0	0	0	0	0		0	58	19	12	55
Otu470	1	3	2	3	3		43	37	33	19	0		174	26	13	6	8
Otu465	0	0	2	10	11		45	66	56	38	0		36	13	10	10	74
Otu508	0	4	5	5	16		45	42	57	38	1		87	22	9	7	32
Otu898	2	1	4	9	7		46	44	51	17	0		148	5	5	2	27
Otu149	7	17	1	1	0		242	19	7	6	1		56	9	0	0	0
Otu338	2	5	4	16	14		58	49	59	103	2		25	5	3	9	7
Otu394	1	3	3	8	10		67	47	86	58	2		44	6	4	4	18
Otu629	0	6	9	16	23		42	47	62	36	1		42	15	10	13	39
Otu9133	2	5	0	1	2		54	44	12	5	0		166	35	8	5	19
Otu365	0	0	3	3	6		101	53	52	47	2		61	12	3	4	7
Otu951	2	3	2	16	8		43	24	33	16	0		137	28	11	6	22
Otu369	1	1	1	6	5		48	37	22	182	1		27	4	0	5	11
Otu2991	0	1	5	9	6		88	73	71	29	0		46	13	6	0	4
Otu723	3	11	23	26	19		96	31	34	17	2		63	19	3	0	3
Otu695	3	3	25	104	141		28	10	12	2	0		19	0	0	0	1
Otu2410	3	3	0	7	13		92	40	30	16	2		107	12	4	5	14
Otu343	0	5	2	14	17		56	34	39	26	1		128	11	6	1	8
Otu247	1	0	1	6	8		7	11	18	8	0		18	2	8	18	240
Otu65	0	3	2	4	4		24	74	83	49	3		31	14	3	10	42
Otu190	0	0	1	3	16		70	62	82	52	1		46	2	1	0	8
Otu599	0	4	8	6	1		3	71	132	78	2		13	2	4	5	14
Otu326	0	1	3	7	3		148	45	60	27	2		28	12	1	1	3
Otu358	1	1	1	7	12		35	20	44	173	4		11	3	4	10	13
Otu304	5	2	2	12	14		70	46	20	23	0		103	18	5	4	14
Otu356	1	0	3	10	15		60	28	40	33	0		99	14	8	7	19
Otu2752	5	20	4	6	2		88	61	60	30	1		35	7	7	0	9
Otu2550	1	0	2	1	0		31	66	99	47	1		61	9	1	4	12
Otu1042	2	1	2	14	7		20	22	33	30	2		149	14	7	1	28
Otu517	1	2	1	14	6		67	56	59	37	1		53	14	1	1	19
Otu8019	0	2	1	2	1		22	50	102	100	5		25	5	0	2	14
Otu949	3	2	6	5	20		52	29	24	10	0		139	24	5	4	7
Otu529	2	2	9	16	17		45	41	37	16	0		116	14	9	0	6
Otu203	3	1	5	12	12		65	55	77	61	0		20	4	5	2	6
Otu4646	3	6	10	15	13		69	62	50	29	0		52	3	5	2	7
Otu217	2	2	2	13	10		55	82	54	51	0		29	4	5	3	13
Otu373	1	0	1	11	21		53	30	27	109	2		30	6	1	5	25
Otu186	0	12	0	4	0		99	73	51	27	0		37	10	3	2	3
Otu886	0	3	6	9	15		29	13	19	9	0		181	21	2	0	14
Otu570	4	2	2	11	18		55	31	22	13	2		78	20	14	3	45
Otu155	0	19	1	3	5		125	46	37	18	1		46	8	6	0	5
Otu283	3	1	9	6	14		27	12	100	26	2		46	15	17	18	23
Otu167	3	9	3	1	9		84	37	61	35	0		54	13	1	2	5
Otu6254	0	5	21	81	85		3	7	5	3	0		12	17	15	14	49
Otu484	0	0	1	2	4		2	0	0	0	0		0	117	116	19	54
Otu630	2	7	17	47	59		13	9	7	5	0		47	36	37	19	6
Otu184	3	6	6	7	7		54	61	50	39	3		37	22	6	0	8
Otu400	0	1	2	11	6		47	25	20	9	0		131	27	13	2	15
Otu1417	0	0	4	6	8		32	33	32	37	1		84	15	12	10	34
Otu211	0	2	0	0	0		2	86	111	90	5		3	2	1	1	4
Otu461	3	5	1	6	6		30	49	17	14	2		101	40	10	3	19
Otu289	1	2	0	1	4		68	27	53	27	1		71	17	4	6	24
Otu464	1	0	0	6	15		57	29	36	90	2		34	10	2	5	19
Otu922	5	1	2	10	7		31	31	77	50	3		32	9	11	19	15
Otu565	1	0	6	5	7		53	40	45	40	1		64	16	5	1	18
Otu9152	2	2	6	4	4		48	41	36	24	2		86	19	4	4	18
Otu453	2	1	2	3	3		83	61	34	17	0		58	20	4	1	7
Otu6321	0	1	2	21	23		42	42	22	21	0		73	15	3	11	16
Otu376	2	2	4	16	9		57	30	40	22	0		70	11	7	14	7
Otu287	1	9	3	0	2		96	57	34	9	1		65	7	5	0	2
Otu1422	1	2	3	4	4		47	27	15	16	0		123	22	6	6	14
Otu206	0	4	5	2	5		77	60	63	24	0		32	11	3	0	4
Otu659	1	5	0	5	2		45	13	25	15	0		124	28	7	1	17
Otu213	3	8	7	6	0		17	73	75	46	2		22	9	5	2	12
Otu308	1	2	1	11	2		31	25	18	167	1		10	5	0	2	11
Otu9659	0	4	3	2	10		49	22	21	12	0		126	26	7	2	3
Otu554	1	4	3	4	8		65	67	59	40	3		23	4	2	0	1
Otu523	3	3	3	15	33		31	28	40	20	0		58	11	5	8	25
Otu1410	0	3	3	7	11		77	22	40	31	4		61	7	1	2	13
Otu1137	1	4	1	5	1		43	28	28	24	1		103	19	5	7	11
Otu414	1	0	0	9	6		60	32	31	96	4		28	4	1	2	7
Otu410	2	5	4	2	6		53	41	65	46	3		33	8	1	2	7
Otu707	0	12	23	46	91		16	2	10	7	0		55	14	0	0	1
Otu328	0	5	3	3	1		50	30	36	16	0		32	31	15	12	43
Otu412	0	1	0	4	10		33	14	23	22	2		69	18	5	3	72
Otu5307	0	0	0	3	1		2	5	4	1	0		7	29	25	44	155
Otu667	0	0	0	0	0		0	0	0	0	0		3	79	57	39	97
Otu390	1	1	3	6	22		44	33	46	41	0		29	9	5	0	34
Otu524	0	1	3	5	13		35	23	16	7	0		124	18	11	4	14
Otu611	1	1	2	6	7		50	37	75	56	4		19	3	1	3	8
Otu132	0	4	2	0	11		23	8	15	64	0		60	10	0	11	65
Otu592	0	3	1	3	9		44	20	15	111	4		24	15	0	3	19
Otu157	0	2	2	5	9		51	31	85	57	0		15	1	2	3	8
Otu6442	0	1	0	0	0		0	0	0	0	0		0	4	14	15	237
Otu156	2	5	1	4	5		64	34	22	19	0		72	16	3	4	19
Otu388	1	1	1	2	5		29	33	51	27	1		88	9	9	6	7
Otu677	0	2	29	46	54		3	1	5	5	0		23	64	15	7	16
Otu1067	1	0	4	7	7		26	20	68	45	0		57	5	2	10	17
Otu2064	1	1	7	3	2		48	69	41	42	2		28	8	4	3	9
Otu10212	0	0	0	0	0		0	0	0	0	0		0	2	66	75	125
Otu694	0	2	1	11	10		45	29	34	31	1		86	12	2	0	3
Otu754	1	0	10	11	32		34	27	20	11	0		77	23	6	2	12
Otu6885	0	7	11	8	6		42	34	47	14	0		63	9	7	6	12
Otu2092	0	11	2	6	3		80	44	63	36	0		12	4	0	1	1
Otu632	0	0	0	14	27		22	24	33	21	2		77	17	5	7	14
Otu926	0	6	7	11	10		63	21	21	13	1		65	27	4	3	9
Otu200	0	4	4	0	5		135	27	12	14	0		55	5	0	0	0
Otu7235	0	2	3	9	2		20	31	23	24	2		108	18	8	3	8
Otu993	0	11	20	27	71		3	0	2	6	0		4	58	15	11	32
Otu1484	0	2	1	1	0		24	17	90	70	6		20	3	3	4	18
Otu800	0	1	4	3	8		65	31	24	18	0		72	18	3	3	9
Otu1108	0	1	3	6	20		18	32	35	19	1		53	10	6	7	46
Otu2269	1	4	9	10	7		47	51	46	25	1		37	6	2	1	9
Otu980	2	7	0	1	6		72	33	41	19	1		46	12	8	4	2
Otu281	3	6	3	3	1		91	23	27	15	2		62	6	6	0	5
Otu824	2	5	4	11	6		18	21	38	47	2		33	12	10	10	34
Otu276	2	2	1	2	8		71	35	50	41	1		29	3	5	0	3
Otu396	0	0	3	5	7		79	25	65	38	4		15	1	1	2	8
Otu303	0	0	1	4	0		32	122	48	41	0		4	0	0	0	0
Otu395	3	1	3	1	7		84	37	47	35	1		20	4	1	1	6
Otu379	1	11	5	4	2		105	28	23	18	3		40	6	2	0	2
Otu693	0	0	3	9	8		46	15	33	18	0		72	26	1	3	16
Otu2599	2	16	3	0	2		73	38	41	19	0		43	12	0	0	0
Otu714	0	2	7	4	5		43	6	15	13	0		109	12	10	2	21
Otu161	2	4	2	5	6		12	19	44	40	2		7	1	5	7	92
Otu584	2	0	7	8	3		14	19	85	39	3		31	4	9	9	14
Otu631	4	1	2	1	6		61	33	34	21	4		48	14	8	1	8
Otu340	2	1	2	5	7		38	28	25	12	1		86	12	4	3	20
Otu1122	0	1	5	12	12		28	22	33	26	6		65	20	5	3	8
Otu698	0	3	8	29	24		23	24	22	9	0		54	21	8	5	14
Otu353	3	1	0	5	6		57	29	44	72	1		14	3	1	3	4
Otu598	1	0	1	1	1		31	14	44	21	1		99	16	4	4	5
Otu506	0	8	16	14	42		33	26	19	9	0		43	21	5	1	6
Otu954	0	2	2	3	4		89	48	36	23	0		27	8	0	0	0
Otu545	1	0	3	7	7		45	17	26	15	0		73	7	4	6	28
Otu288	0	12	1	1	0		86	39	38	20	0		21	12	3	3	2
Otu4133	0	0	34	114	89		0	0	0	0	0		0	0	0	0	0
Otu3910	2	1	0	3	8		34	23	25	8	1		40	19	7	4	60
Otu1294	2	0	1	5	3		46	27	18	9	0		104	8	1	4	7
Otu854	0	0	2	8	18		22	22	29	31	0		60	6	2	6	29
Otu653	2	1	0	2	8		60	27	41	31	5		36	8	2	1	10
Otu676	3	5	3	8	8		34	14	25	8	0		83	29	2	0	11
Otu557	2	1	1	3	7		78	36	14	19	0		52	7	3	4	5
Otu129	4	1	4	1	0		119	42	24	5	0		22	9	0	0	0
Otu522	0	0	1	2	3		5	2	5	4	0		9	0	4	6	189
Otu141	1	2	2	0	0		57	66	36	31	0		17	8	5	1	3
Otu3735	0	6	3	13	16		27	24	21	16	0		48	17	6	9	23
Otu1459	1	4	0	2	8		56	46	35	10	1		45	11	3	3	3
Otu7402	0	0	1	1	2		4	65	51	43	1		15	1	1	12	31
Otu6318	4	1	4	1	5		26	32	49	13	1		52	12	4	3	20
Otu658	0	1	1	3	14		32	22	36	28	0		64	11	2	2	11
Otu312	0	3	3	2	3		38	22	36	40	0		48	17	0	2	12
Otu1337	0	1	0	1	1		13	8	15	15	1		37	7	0	12	113
Otu826	1	0	7	18	24		27	15	15	14	0		71	6	3	3	19
Otu295	0	1	3	1	9		54	40	43	40	1		24	1	1	2	3
Otu102	0	1	1	3	2		21	9	17	8	1		95	17	6	5	37
Otu159	0	0	0	6	0		60	36	38	46	1		20	5	1	7	2
Otu215	2	0	1	0	0		147	18	14	0	0		31	7	0	0	0
Otu585	3	0	2	5	4		35	27	28	9	3		91	5	1	0	6
Otu3155	2	2	2	9	20		31	16	11	12	1		78	20	2	3	10
Otu713	1	1	3	2	5		38	45	57	45	4		13	0	4	0	1
Otu1096	0	2	3	4	3		56	28	41	38	1		33	4	1	0	5
Otu1020	0	1	4	1	7		23	25	50	20	2		28	5	10	13	30
Otu315	0	0	2	2	5		78	40	24	34	0		14	8	0	0	12
Otu10001	0	0	19	121	78		0	0	0	0	0		0	0	0	0	0
Otu595	0	0	5	4	6		10	2	92	54	3		6	0	7	8	21
Otu292	0	0	0	0	1		6	73	76	57	3		1	0	0	0	1
Otu468	3	0	2	4	3		52	26	21	21	2		65	7	5	1	5
Otu270	2	5	10	3	3		79	42	24	14	0		26	4	0	2	3
Otu882	1	4	0	1	1		40	31	14	13	0		95	5	1	4	7
Otu1462	0	2	5	7	10		33	31	26	12	0		57	8	4	7	15
Otu2248	2	8	6	3	8		41	42	33	22	0		36	7	4	1	3
Otu239	2	0	1	8	4		70	29	57	21	2		6	8	1	1	6
Otu4296	0	8	2	4	4		40	41	42	24	4		19	13	9	4	2
Otu372	0	0	4	6	8		14	17	77	53	10		14	0	2	5	6
Otu609	0	1	4	10	10		13	19	47	40	1		23	5	3	7	32
Otu293	4	1	2	3	9		60	33	47	35	1		11	3	3	0	2
Otu1800	0	0	0	1	2		0	46	71	87	1		1	0	0	2	3
Otu511	6	7	2	8	2		22	13	14	2	1		92	25	4	1	14
Otu9161	1	0	4	9	10		29	32	54	33	0		14	5	6	1	15
Otu1670	2	3	1	1	3		19	25	30	17	3		57	17	8	5	21
Otu131	0	1	2	0	8		54	47	27	39	0		27	3	1	1	2
Otu327	0	0	2	5	11		19	31	39	36	0		33	6	3	5	22
Otu671	2	0	3	2	1		54	41	52	17	1		28	6	0	0	4
Otu238	10	7	1	10	5		27	14	17	3	0		100	11	3	0	2
Otu324	0	12	2	1	6		93	27	18	9	0		37	3	1	0	1
Otu915	0	1	3	6	4		38	27	28	13	1		61	10	6	0	12
Otu673	0	0	1	4	4		13	2	13	7	0		15	0	5	9	137
Otu334	2	0	0	2	7		47	58	28	33	2		19	6	1	1	3
Otu933	1	2	2	2	3		25	22	75	40	1		17	6	0	1	11
Otu802	3	10	7	4	9		27	34	29	33	3		22	6	5	5	10
Otu830	2	25	18	37	44		32	11	9	10	0		16	0	1	0	2
Otu433	1	12	1	2	1		71	44	12	2	0		51	5	1	0	2
Otu860	0	3	5	15	10		41	24	10	7	0		58	23	0	2	7
Otu636	3	2	0	2	7		57	32	20	28	1		44	3	0	2	3
Otu634	2	2	3	5	13		58	34	32	23	0		27	2	0	0	1
Otu519	0	0	1	3	9		56	44	8	64	0		7	4	0	1	5
Otu589	0	0	0	0	0		1	1	61	129	2		2	1	0	0	4
Otu978	0	8	33	66	77		5	1	1	4	0		3	1	0	0	0
Otu254	0	6	0	8	4		25	29	33	31	3		24	21	5	4	5
Otu716	2	0	1	1	3		15	64	64	45	1		1	0	0	0	0
Otu737	2	0	1	0	0		125	16	27	9	0		16	1	0	0	0
Otu246	0	4	0	0	0		0	19	72	93	2		5	0	0	2	0
Otu596	0	2	0	3	5		38	19	18	15	0		78	13	1	0	5
Otu678	2	0	2	4	13		25	22	26	19	0		52	7	2	3	19
Otu260	0	1	0	2	1		26	31	54	40	0		34	5	0	0	2
Otu300	0	0	0	0	0		28	54	12	20	0		13	51	6	5	7
Otu2386	0	6	0	3	0		54	41	42	21	2		20	3	2	0	1
Otu49	1	4	1	2	1		2	11	15	109	16		2	0	0	3	27
Otu842	1	3	0	9	8		40	18	16	11	0		75	6	3	1	3
Otu743	0	1	0	0	6		26	17	28	33	0		39	12	6	1	25
Otu907	0	0	4	82	108		0	0	0	0	0		0	0	0	0	0
Otu674	1	2	8	3	8		17	13	57	41	5		10	5	6	0	17
Otu3366	3	10	0	1	2		34	35	18	10	0		48	16	3	3	8
Otu8244	0	5	7	8	14		22	31	14	13	0		40	27	3	5	2
Otu305	0	5	3	4	3		39	41	34	26	0		19	6	2	2	7
Otu5070	1	1	3	3	8		42	29	17	8	0		55	5	1	4	13
Otu7335	1	0	0	4	6		28	30	19	16	0		41	23	6	3	11
Otu201	0	1	4	1	3		23	46	55	25	0		14	4	2	0	10
Otu1343	0	1	0	6	11		40	31	34	17	0		29	9	1	3	6
Otu520	0	0	4	11	6		1	3	87	49	4		0	1	4	5	13
Otu127	0	0	2	5	3		12	7	83	37	0		26	3	4	0	5
Otu225	1	11	1	2	1		61	36	21	12	1		27	5	1	0	6
Otu498	0	9	6	1	4		51	26	29	26	0		25	4	0	0	4
Otu5884	2	4	2	3	3		38	22	24	16	1		44	12	5	1	7
Otu521	2	0	1	6	5		23	13	11	98	3		8	2	2	5	5
Otu934	0	7	14	42	29		29	25	20	7	0		9	1	0	0	1
Otu755	0	4	0	1	12		14	8	12	10	1		81	6	1	5	29
Otu2436	0	0	0	7	2		21	19	16	3	0		93	15	5	0	3
Otu1026	0	66	22	29	36		13	3	6	0	0		5	2	1	0	0
Otu1676	2	1	0	2	2		31	17	33	16	6		46	10	1	6	8
Otu555	0	1	0	0	3		35	9	23	23	1		64	9	4	0	9
Otu1388	1	5	9	12	15		42	9	14	14	1		53	5	0	0	0
Otu1088	0	1	2	1	3		28	19	13	7	0		71	21	6	0	7
Otu245	3	0	1	4	3		30	13	20	22	3		53	7	9	4	6
Otu235	3	0	1	1	3		52	27	28	27	0		28	3	2	0	3
Otu582	3	0	4	5	7		22	20	24	15	0		57	9	3	2	6
Otu850	0	1	1	1	5		36	17	17	14	0		66	7	1	1	10
Otu633	0	1	1	1	2		37	19	14	8	2		68	12	8	2	2
Otu351	0	7	0	1	4		62	28	24	20	2		10	7	4	2	4
Otu322	0	7	0	1	2		38	22	20	11	0		56	8	5	2	3
Otu685	0	5	7	10	18		24	18	16	2	0		34	27	6	5	3
Otu620	0	2	4	2	4		28	17	16	3	0		53	13	11	0	22
Otu9055	0	2	1	0	1		13	24	7	6	0		47	27	21	10	16
Otu971	0	2	0	1	4		9	42	75	32	2		3	2	0	0	3
Otu359	0	7	3	6	5		34	27	41	19	1		10	3	0	0	18
Otu483	1	5	1	5	2		39	42	22	20	1		20	7	0	4	4
Otu128	1	2	4	9	10		12	24	42	17	2		29	10	1	3	7
Otu299	1	0	1	6	2		25	23	40	34	4		26	5	0	2	4
Otu784	0	0	2	9	10		16	13	23	13	0		67	4	1	2	13
Otu371	4	5	1	1	0		98	12	10	6	0		33	1	0	0	1
Otu450	3	7	1	4	5		42	19	30	2	0		42	13	2	0	2
Otu1110	1	0	1	10	4		15	15	21	16	0		44	13	3	4	24
Otu384	0	1	2	0	2		22	18	45	17	1		36	11	3	2	11
Otu317	0	1	0	0	0		5	35	34	77	13		5	1	0	0	0
Otu1044	2	1	0	3	6		28	18	19	14	1		49	13	6	3	7
Otu216	1	4	0	5	5		61	35	28	14	0		12	2	1	0	2
Otu1093	0	3	3	1	1		115	14	12	4	0		15	2	0	0	0
Otu1075	0	2	3	10	10		9	26	34	30	6		17	0	3	11	9
Otu510	0	0	0	0	1		28	42	59	28	0		7	2	0	0	3
Otu660	2	1	0	0	2		33	18	29	5	0		47	14	3	2	13
Otu313	1	0	0	4	1		59	29	27	5	2		33	3	3	2	0
Otu1106	0	0	0	0	0		4	30	37	28	0		2	3	2	14	49
Otu6411	1	0	1	3	5		18	16	30	33	1		24	3	6	8	19
Otu930	0	2	0	6	3		18	19	35	17	0		45	10	3	4	6
Otu1107	0	0	0	5	16		23	16	19	12	0		43	4	3	7	20
Otu880	1	0	4	0	2		26	24	19	13	0		48	15	3	5	7
Otu5145	0	9	2	5	2		42	18	26	12	1		28	12	6	0	4
Otu679	0	0	2	6	9		23	9	21	10	0		60	9	0	4	14
Otu443	0	0	0	0	3		53	25	34	33	0		13	4	0	0	0
Otu1765	6	2	0	1	1		35	21	18	12	0		41	20	3	1	3
Otu776	1	2	0	0	5		20	15	20	20	0		62	4	0	0	15
Otu321	0	14	3	0	0		72	9	10	2	0		37	3	4	0	10
Otu1480	0	0	8	4	6		19	4	13	2	0		38	42	10	0	18
Otu556	0	0	0	3	5		34	28	37	30	1		12	9	0	1	4
Otu153	7	1	4	1	1		45	23	14	5	0		43	11	6	2	0
Otu6269	0	18	31	54	57		0	0	0	0	0		0	3	0	0	0
Otu3124	0	1	0	0	0		0	0	0	0	0		1	6	11	6	138
Otu876	0	0	0	1	7		14	6	14	11	0		12	44	26	7	21
Otu995	0	3	1	0	0		9	32	68	42	2		2	1	0	0	2
Otu793	0	2	1	13	11		22	14	15	6	0		55	7	7	1	7
Otu541	1	1	1	2	3		5	12	16	8	0		28	3	1	13	66
Otu2383	0	3	3	9	12		32	20	13	7	1		34	14	5	1	6
Otu1478	0	0	2	7	6		16	11	29	13	0		55	8	3	0	10
Otu817	0	0	0	2	5		5	0	2	3	0		12	3	2	16	110
Otu345	2	1	0	4	4		40	16	12	4	0		60	15	1	0	0
Otu463	2	0	2	5	1		27	23	53	20	0		15	5	2	3	1
Otu10	1	7	2	3	4		46	34	19	6	5		13	4	14	0	1
Otu1261	1	0	2	3	4		20	23	19	27	0		36	12	1	3	8
Otu6359	0	3	1	2	4		53	43	27	21	0		3	2	0	0	0
Otu975	0	21	19	23	22		30	9	16	6	1		9	2	0	0	0
Otu731	0	1	4	3	6		45	15	15	1	0		56	7	2	0	3
Otu2608	0	0	2	1	4		40	22	20	10	1		46	9	2	0	1
Otu638	0	1	5	4	1		46	25	18	22	1		22	3	1	1	7
Otu344	0	0	4	4	0		33	43	38	18	2		9	3	0	0	3
Otu1296	0	4	1	0	5		62	24	20	17	0		21	2	0	0	0
Otu547	0	1	1	2	3		30	36	34	26	1		12	1	2	4	3
Otu352	0	0	2	4	2		4	27	29	15	0		49	8	4	3	9
Otu494	2	4	1	3	1		51	29	23	16	0		21	3	0	1	0
Otu1211	1	0	2	7	8		29	22	32	13	0		28	7	0	1	4
Otu938	0	0	0	1	4		56	19	9	52	0		11	1	0	0	1
Otu1080	0	0	0	0	1		38	4	10	3	0		81	14	1	1	1
Otu8	7	8	6	3	6		6	13	6	15	4		19	18	17	13	12
Otu3260	0	1	4	4	2		3	16	52	39	0		6	3	6	11	6
Otu726	0	0	1	4	10		26	14	11	47	3		12	3	1	4	16
Otu643	2	3	0	0	0		32	44	26	13	1		17	3	6	1	3
Otu1143	2	0	0	3	12		32	9	26	30	0		16	4	2	5	10
Otu976	2	0	1	3	1		30	26	16	17	0		41	6	1	1	5
Otu1268	1	2	4	4	2		24	12	19	12	0		58	3	4	1	4
Otu548	0	2	0	1	0		1	1	2	0	0		2	38	14	8	81
Otu5822	0	0	2	8	7		21	14	21	14	0		50	8	0	1	4
Otu639	0	9	4	4	6		46	17	8	25	0		15	2	2	0	11
Otu236	0	3	3	2	2		19	16	23	15	0		39	8	0	5	14
Otu6	19	16	0	0	0		1	0	11	6	21		6	9	18	25	16
Otu721	1	16	4	7	7		39	15	18	15	1		17	8	0	0	0
Otu311	1	2	0	1	2		51	19	27	13	0		24	2	2	1	3
Otu2136	0	1	0	5	3		17	8	17	60	1		26	4	0	2	4
Otu945	3	1	1	2	1		11	20	11	11	0		62	15	8	0	1
Otu385	2	1	0	0	2		39	26	23	24	1		18	6	4	0	1
Otu1549	1	0	0	0	0		2	31	68	41	0		0	0	0	2	2
Otu709	0	1	1	1	0		45	47	40	7	1		2	1	0	0	1
Otu704	0	0	1	2	2		50	31	23	23	0		9	3	3	0	0
Otu825	1	0	1	1	2		65	11	12	24	0		26	2	1	0	0
Otu434	1	0	0	2	5		15	26	23	29	1		33	4	0	1	6
Otu2035	0	2	1	2	1		37	14	9	6	0		47	16	0	3	8
Otu413	1	1	1	0	2		31	24	29	25	0		22	6	0	3	0
Otu2811	1	0	6	2	3		7	31	41	28	0		13	3	0	2	8
Otu708	0	4	13	9	25		5	2	7	0	0		3	49	11	3	14
Otu560	0	0	0	3	4		22	16	17	22	0		44	9	2	4	2
Otu2462	1	3	2	5	4		21	8	14	7	0		51	13	8	1	6
Otu8197	0	1	4	2	3		21	22	25	11	0		41	5	5	2	2
Otu8398	0	1	2	4	6		19	23	33	19	1		14	6	0	3	13
Otu286	0	0	1	2	5		38	36	17	15	0		25	2	0	0	3
Otu806	1	3	7	4	8		31	20	25	13	0		22	6	1	1	1
Otu282	0	5	7	4	2		32	19	28	19	3		13	3	1	4	3
Otu730	0	3	0	0	1		36	14	7	5	0		51	6	7	4	9
Otu518	0	2	1	6	33		11	6	12	5	1		36	6	8	8	8
Otu417	0	0	0	3	9		6	9	19	82	0		7	2	1	1	4
Otu243	1	1	2	6	4		27	36	23	20	0		5	2	2	0	13
Otu486	0	4	3	6	3		45	23	4	16	1		25	7	2	0	3
Otu316	0	0	1	4	5		38	36	24	16	3		10	2	0	0	3
Otu534	0	0	1	0	6		26	30	24	2	0		35	7	1	4	6
Otu3281	0	1	2	10	4		12	31	35	14	0		15	5	2	1	9
Otu4444	0	0	2	4	0		15	11	24	17	2		41	2	2	8	13
Otu873	0	0	1	0	0		6	3	2	5	0		6	2	0	5	111
Otu848	1	0	0	0	3		101	3	1	4	0		27	0	0	0	0
Otu607	0	1	1	4	5		19	10	10	5	0		60	10	0	0	15
Otu218	0	0	2	0	2		14	20	33	39	0		11	0	0	3	16
Otu1838	0	0	0	2	2		47	26	20	27	0		14	0	0	0	2
Otu3907	3	2	6	4	7		24	23	20	5	0		32	9	0	2	2
Otu195	1	2	0	7	3		37	22	25	16	0		12	2	2	0	10
Otu3217	0	1	3	4	4		20	6	24	11	0		45	4	4	4	9
Otu451	0	0	1	6	8		33	13	37	15	0		15	5	1	1	4
Otu1397	1	2	3	3	15		20	4	7	9	0		47	10	0	2	15
Otu961	1	2	0	0	2		15	22	6	6	0		52	18	3	7	4
Otu302	1	0	0	0	3		56	26	14	19	0		16	1	0	0	2
Otu1731	0	0	0	4	6		17	10	22	50	2		9	1	0	5	12
Otu1581	0	0	0	1	0		16	37	27	18	1		33	4	0	0	1
Otu2086	6	0	0	5	3		27	8	4	9	0		53	7	4	2	9
Otu420	2	3	4	0	12		4	20	26	36	3		16	3	3	3	2
Otu2488	2	2	1	2	2		30	17	20	41	0		13	3	0	0	4
Otu727	1	0	1	1	0		23	22	21	17	0		30	2	3	1	15
Otu255	0	1	0	4	2		32	25	22	33	1		8	5	0	1	3
Otu438	3	3	0	5	0		25	21	20	18	0		29	6	0	1	5
Otu999	1	1	1	8	2		18	12	11	12	0		47	12	0	1	10
Otu9684	0	34	5	20	23		11	2	5	3	0		13	12	2	4	2
Otu2506	0	2	2	5	3		17	7	12	6	0		33	18	6	1	24
Otu1617	0	1	1	2	3		21	35	30	16	0		12	4	4	2	5
Otu724	0	1	0	3	2		37	29	11	26	2		13	5	0	1	6
Otu1935	0	0	7	3	2		17	11	9	19	1		46	7	0	7	7
Otu25	2	12	8	10	7		21	9	5	0	1		45	7	3	2	3
Otu114	2	0	2	4	7		27	15	8	0	0		57	11	0	1	1
Otu1738	1	3	1	6	9		20	13	10	9	0		42	8	2	8	3
Otu487	0	9	2	4	6		12	36	22	31	1		6	1	2	1	2
Otu563	0	3	0	1	5		47	17	20	21	0		15	2	0	2	2
Otu1008	0	0	1	2	3		25	17	9	11	0		52	5	1	0	9
Otu651	0	0	0	3	4		19	22	16	12	0		37	4	2	3	13
Otu1836	0	0	0	1	3		10	11	32	14	0		39	11	2	0	12
Otu1158	0	54	25	13	10		1	0	0	1	0		0	7	4	1	18
Otu509	0	1	1	1	2		73	25	5	11	1		11	0	0	1	2
Otu1006	1	1	2	9	6		24	13	13	7	0		36	3	2	5	11
Otu939	0	5	5	6	0		27	11	1	1	0		68	7	2	0	0
Otu792	0	2	1	0	1		17	14	7	7	0		66	9	3	3	3
Otu296	0	1	0	2	2		50	17	19	31	0		6	1	2	1	1
Otu447	0	0	0	0	0		4	12	71	39	1		5	0	0	1	0
Otu7319	1	0	1	0	0		0	39	50	36	1		0	0	2	0	2
Otu984	0	35	15	29	40		3	7	0	1	0		2	0	0	0	0
Otu594	0	2	1	0	2		37	29	27	19	2		13	0	0	0	0
Otu7890	0	0	0	0	1		2	32	49	30	5		3	0	0	0	10
Otu1362	1	7	0	0	2		1	0	3	6	0		41	31	8	10	21
Otu503	0	1	0	1	2		1	0	1	3	0		3	4	1	9	105
Otu757	0	0	1	2	2		14	7	8	51	1		22	12	5	1	5
Otu1120	0	0	0	3	1		35	14	34	22	0		16	5	1	0	0
Otu799	1	7	9	21	25		4	5	0	1	0		32	17	5	3	0
Otu1588	0	1	1	0	8		41	5	10	29	3		24	8	0	0	0
Otu1172	0	0	0	4	3		22	14	12	40	2		27	4	0	1	1
Otu279	1	1	1	3	0		7	9	13	10	1		24	4	1	7	47
Otu1212	1	0	1	4	2		32	14	13	5	0		48	6	0	2	1
Otu429	0	13	4	0	0		44	18	23	5	0		14	4	0	1	3
Otu1313	0	5	5	5	6		39	31	14	11	0		5	3	2	2	1
Otu859	0	4	14	6	10		29	12	12	5	0		31	6	0	0	0
Otu803	0	3	4	7	8		24	18	13	9	0		32	4	2	1	4
Otu1372	0	1	2	1	3		27	13	8	2	0		57	8	4	1	1
Otu640	0	0	3	1	3		25	18	14	13	0		35	8	0	2	6
Otu847	1	0	2	6	10		5	7	8	58	0		11	2	0	2	15
Otu404	0	3	2	1	0		41	29	21	5	0		23	1	0	0	1
Otu623	0	0	0	1	6		19	9	15	11	0		43	2	3	0	18
Otu1944	3	0	0	10	6		17	4	6	1	6		60	12	1	0	0
Otu591	1	0	0	1	1		4	35	34	31	3		2	3	0	7	3
Otu1611	0	1	6	11	11		7	0	3	0	0		12	35	17	5	17
Otu997	0	0	0	5	3		23	10	25	8	0		32	4	3	2	10
Otu8724	1	5	4	7	21		16	11	14	10	0		19	13	2	0	1
Otu3485	0	88	19	9	8		0	0	0	0	0		0	0	0	0	0
Otu1455	0	0	1	5	2		9	15	18	22	0		20	5	1	7	19
Otu290	0	0	1	0	0		3	35	56	27	0		2	0	0	0	0
Otu781	0	0	0	0	3		35	31	23	9	0		21	1	1	0	0
Otu485	0	2	2	1	0		45	27	25	10	0		6	3	0	0	2
Otu1251	0	1	4	7	8		4	8	18	25	0		15	1	7	4	21
Otu1000	4	0	3	3	2		33	6	18	5	0		29	9	1	4	5
Otu1998	2	0	0	5	3		29	9	9	32	1		24	1	2	0	5
Otu1770	1	0	0	0	2		17	18	12	7	0		47	5	1	6	6
Otu1784	0	8	11	29	62		3	0	1	0	0		7	1	0	0	0
Otu1082	3	1	1	5	0		25	7	12	8	0		54	3	1	1	0
Otu937	1	1	2	4	0		12	15	7	15	0		46	6	6	0	6
Otu4116	1	0	1	0	5		26	15	27	11	1		19	8	2	2	3
Otu6721	0	1	0	4	5		3	2	1	2	0		67	21	7	1	7
Otu249	3	1	2	4	3		31	15	25	6	1		17	10	1	0	1
Otu1747	2	2	1	0	9		13	10	11	2	0		40	13	6	2	9
Otu5099	0	1	2	5	3		24	8	17	12	0		37	8	2	0	1
Otu801	0	0	0	0	0		8	10	49	33	1		5	2	3	2	7
Otu375	3	5	6	1	7		15	18	22	15	1		17	4	2	0	3
Otu936	0	1	7	6	5		8	13	13	26	1		29	4	0	3	3
Otu310	0	1	5	2	7		19	16	33	5	0		17	7	3	0	4
Otu1366	0	1	0	0	0		8	6	2	3	0		69	14	4	1	11
Otu576	0	0	4	4	7		1	1	61	17	0		9	2	3	2	8
Otu553	0	0	1	6	2		30	22	7	17	1		26	5	0	0	2
Otu9147	2	0	3	6	7		22	18	5	7	0		32	6	3	5	2
Otu1126	1	0	0	5	9		19	19	14	5	0		28	7	4	0	7
Otu1922	0	7	4	27	21		2	12	13	2	0		19	3	3	2	3
Otu1816	0	3	9	17	20		30	7	13	4	0		14	0	1	0	0
Otu6920	0	1	4	7	6		5	2	45	34	1		1	0	3	3	6
Otu994	0	0	0	0	3		12	20	25	20	0		22	3	2	2	9
Otu224	2	17	0	0	0		32	5	0	0	1		55	2	1	0	2
Otu744	1	2	1	1	2		26	26	15	16	2		15	8	1	0	1
Otu785	0	53	6	11	8		2	3	20	14	0		0	0	0	0	0
Otu535	0	2	6	4	2		4	16	35	22	1		16	4	2	1	2
Otu1322	0	1	2	3	3		5	12	7	13	0		53	6	2	1	9
Otu637	0	1	0	1	2		16	20	6	5	0		47	6	3	2	8
Otu242	0	0	2	3	3		23	18	14	20	0		12	10	2	2	8
Otu683	0	0	1	6	3		20	16	10	16	0		27	2	1	1	14
Otu1519	0	0	1	2	3		22	17	21	11	0		22	6	4	0	8
Otu544	0	0	0	4	3		35	17	19	16	0		9	3	2	2	7
Otu1161	0	17	10	16	34		0	1	2	0	0		0	28	3	1	4
Otu1017	0	5	1	5	1		19	10	22	10	1		37	5	0	0	0
Otu616	0	0	1	2	0		51	14	2	42	1		3	0	0	0	0
Otu1471	1	2	3	10	15		17	10	1	2	0		34	5	3	1	11
Otu1100	1	1	1	4	3		28	13	13	9	1		27	5	2	0	7
Otu1170	0	27	6	16	15		15	8	6	2	0		20	0	0	0	0
Otu1064	0	0	1	4	0		7	1	1	3	0		28	56	6	3	5
Otu4827	0	0	0	0	0		0	0	0	0	0		0	0	24	8	83
Otu504	1	0	4	4	0		17	15	3	40	0		17	1	0	0	12
Otu1491	4	3	0	2	2		35	18	19	14	0		14	0	1	0	1
Otu728	0	1	1	1	0		15	12	25	17	0		26	2	1	3	9
Otu1967	0	1	0	0	0		28	12	15	10	2		34	1	2	2	6
Otu499	0	0	1	6	7		0	0	55	24	0		2	0	3	5	10
Otu1326	0	0	1	3	3		18	16	4	12	0		40	5	2	0	9
Otu1237	0	0	0	3	5		24	7	8	28	0		7	0	0	2	29
Otu617	2	0	0	4	1		21	9	10	46	0		8	0	0	3	8
Otu459	1	0	0	1	0		7	22	50	20	3		3	1	0	0	4
Otu5012	0	6	1	13	6		24	8	20	17	0		6	4	2	1	4
Otu1606	0	2	2	1	4		19	16	26	13	0		24	0	0	0	5
Otu536	2	0	1	3	6		17	26	13	25	0		7	4	1	2	4
Otu467	1	2	1	1	1		40	24	17	14	1		4	0	1	0	4
Otu228	0	0	3	3	0		41	27	14	13	0		7	1	1	0	1
Otu786	0	0	1	4	5		13	10	22	9	0		27	8	3	1	8
Otu309	1	1	1	3	4		27	23	6	8	1		23	4	1	0	7
Otu100	1	1	0	0	6		14	12	19	17	0		17	2	4	3	14
Otu1723	0	31	13	22	29		4	2	2	3	0		3	1	0	0	0
Otu330	0	6	0	7	1		14	28	23	12	1		7	2	2	3	4
Otu814	0	0	4	0	2		2	1	65	15	0		4	1	7	2	7
Otu497	0	0	2	1	0		34	29	6	7	0		24	6	1	0	0
Otu1624	0	0	0	6	2		19	23	8	8	1		24	5	2	1	11
Otu1329	1	0	1	3	5		22	13	2	4	0		47	4	2	1	4
Otu250	0	7	2	1	0		34	16	19	12	3		10	1	0	0	4
Otu765	0	2	2	6	6		14	7	7	20	2		26	2	5	4	6
Otu5803	0	1	1	3	0		17	7	15	14	0		29	6	2	6	8
Otu762	1	0	0	0	1		4	24	15	7	0		11	2	1	2	40
Otu1105	0	9	2	2	1		9	37	30	11	0		4	1	0	1	1
Otu645	0	2	2	3	4		13	8	12	6	0		42	5	5	2	4
Otu1522	0	1	0	4	2		28	7	43	14	1		6	0	0	1	1
Otu706	0	0	2	1	1		21	13	18	5	0		32	10	1	3	1
Otu2016	1	1	0	0	0		54	24	10	0	0		12	5	0	0	0
Otu1748	0	1	1	2	2		3	3	32	20	0		19	5	4	6	9
Otu587	0	1	0	3	2		32	12	23	8	0		18	2	0	1	5
Otu271	0	0	2	4	6		19	24	16	20	0		5	3	1	1	6
Otu275	0	0	0	1	3		37	20	11	24	0		4	1	0	0	6
Otu549	0	0	0	1	1		37	14	15	28	0		7	0	0	1	3
Otu516	1	0	0	3	3		15	4	3	66	0		5	4	0	1	1
Otu967	0	7	5	6	6		9	3	8	16	0		10	9	1	0	26
Otu392	0	3	0	1	1		34	31	12	11	1		8	2	0	0	2
Otu1593	0	2	2	4	3		14	10	7	14	0		34	10	1	0	5
Otu852	0	2	2	0	1		19	12	12	5	0		37	7	2	4	3
Otu919	0	0	0	4	9		6	13	14	12	0		20	10	1	4	13
Otu402	0	1	1	0	1		34	20	21	19	1		3	1	0	1	2
Otu1595	0	0	1	2	1		3	5	3	0	0		17	4	1	1	67
Otu1127	1	0	2	6	3		19	10	13	8	0		29	7	2	0	4
Otu9300	0	12	4	5	12		4	5	0	0	0		0	24	9	13	16
Otu1441	0	5	1	0	2		12	13	12	1	0		37	13	5	0	3
Otu5197	0	4	0	4	1		22	16	27	5	0		12	8	1	3	1
Otu1709	0	2	0	5	3		17	7	13	14	0		31	8	0	1	3
Otu382	0	1	2	2	1		38	12	12	8	0		19	2	1	0	6
Otu337	0	1	1	1	2		31	41	5	9	0		7	5	0	0	1
Otu1515	0	1	0	2	4		15	16	34	20	0		4	1	3	2	2
Otu1109	0	1	0	1	3		21	21	13	22	0		13	7	0	1	1
Otu1456	0	0	13	26	42		4	5	2	3	0		8	1	0	0	0
Otu1213	0	0	1	0	3		3	15	22	16	1		12	7	1	2	21
Otu586	0	0	0	0	0		0	0	27	76	0		0	0	0	0	1
Otu341	1	0	0	1	0		33	20	15	22	0		4	1	0	0	6
Otu2104	0	4	0	3	7		24	7	6	5	1		45	1	0	0	0
Otu887	0	2	0	2	0		22	23	29	11	0		12	0	1	0	1
Otu1018	0	0	0	8	4		23	8	11	5	0		35	5	2	1	1
Otu428	1	2	0	0	0		23	21	18	12	0		19	1	2	0	3
Otu1577	4	2	2	3	0		10	7	13	3	0		37	8	1	3	8
Otu844	1	2	1	4	13		12	7	6	1	0		34	11	0	2	7
Otu779	1	1	1	0	2		30	16	13	9	0		15	4	3	1	5
Otu906	0	0	4	1	4		22	9	16	12	0		20	6	1	0	6
Otu566	0	0	0	2	0		33	14	7	39	0		3	0	0	2	1
Otu475	2	5	2	5	0		17	10	6	1	0		31	11	4	1	5
Otu890	1	0	3	1	5		18	9	15	8	0		27	6	2	2	3
Otu1177	0	0	1	0	9		21	3	7	5	0		26	7	8	6	6
Otu690	0	0	0	5	2		23	16	17	20	0		11	0	0	1	4
Otu773	4	1	1	0	3		40	4	13	6	0		22	3	0	1	0
Otu493	1	2	2	0	0		32	17	13	9	0		22	0	0	0	0
Otu1999	0	54	13	9	3		4	9	2	1	0		2	1	0	0	0
Otu2909	0	1	4	3	10		0	0	0	0	0		0	29	17	6	28
Otu891	0	0	1	1	2		9	14	22	8	0		24	4	1	1	11
Otu684	0	3	1	1	5		16	16	17	27	1		2	4	1	1	2
Otu1244	0	2	1	2	1		6	6	21	9	1		42	0	1	2	3
Otu2315	0	1	0	2	3		9	15	24	19	0		16	2	0	0	6
Otu401	0	0	4	1	1		28	10	22	13	0		14	1	0	1	2
Otu1070	2	1	0	3	2		27	7	11	5	2		25	5	2	4	0
Otu320	2	0	0	2	0		30	11	13	11	0		9	6	3	0	9
Otu1188	1	0	2	2	5		12	10	8	4	0		41	5	1	0	5
Otu841	0	4	0	2	1		15	8	14	7	0		24	9	0	6	6
Otu1037	0	3	2	3	2		25	6	8	4	1		33	7	1	0	1
Otu1555	0	2	2	2	3		16	8	16	2	1		31	10	0	0	3
Otu220	0	2	2	1	3		23	21	12	21	1		2	3	1	2	2
Otu1255	0	1	0	4	7		10	17	8	4	3		30	4	1	2	5
Otu2056	0	0	3	0	2		25	15	11	7	0		26	4	2	0	1
Otu22	5	5	0	1	1		2	16	13	27	7		2	4	4	4	4
Otu1467	3	1	2	0	4		11	6	9	19	1		17	3	0	6	13
Otu37	2	0	2	1	1		9	14	11	21	2		15	1	3	4	9
Otu752	2	0	0	2	0		40	16	8	3	0		17	5	2	0	0
Otu1320	1	0	0	3	7		10	1	7	4	1		32	4	1	4	20
Otu608	1	0	0	1	1		35	15	14	14	0		8	3	1	0	2
Otu1530	0	5	0	1	4		15	17	10	4	1		24	1	0	2	11
Otu1273	0	1	1	2	3		10	4	13	11	0		32	5	3	2	8
Otu1338	0	0	1	7	5		11	8	9	5	0		31	9	0	3	6
Otu920	0	0	1	0	5		5	1	1	2	0		29	5	1	5	40
Otu772	0	0	1	0	0		20	3	6	8	1		48	8	0	0	0
Otu739	0	0	0	0	2		26	34	10	7	0		13	3	0	0	0
Otu564	0	1	1	3	1		6	5	14	6	0		30	8	2	5	12
Otu436	0	0	1	0	1		15	25	21	18	0		6	4	0	0	3
Otu261	0	0	0	0	3		26	12	18	21	0		10	3	0	0	1
Otu44	2	3	0	3	10		24	15	2	4	2		20	2	4	1	1
Otu1793	1	0	0	0	0		14	3	16	7	1		43	2	1	3	2
Otu1646	0	3	0	1	5		18	10	6	5	0		34	6	1	0	4
Otu3131	0	2	4	7	8		20	9	7	4	1		28	3	0	0	0
Otu1290	0	2	1	2	1		21	11	5	4	0		38	6	0	2	0
Otu602	0	1	0	2	1		22	38	4	16	0		6	2	0	0	1
Otu1192	0	0	1	7	3		6	12	9	5	0		36	7	1	1	5
Otu1125	0	0	0	5	2		10	8	2	39	0		9	1	2	0	15
Otu741	0	0	0	0	2		15	5	10	39	2		12	3	0	1	4
Otu3513	2	0	0	1	2		15	12	8	4	1		40	3	3	0	1
Otu1468	1	4	1	2	2		15	8	14	3	0		25	5	1	5	6
Otu942	1	1	0	1	0		26	25	6	7	0		17	3	0	1	4
Otu1164	0	4	2	1	2		34	14	10	9	1		13	1	0	1	0
Otu970	0	2	2	4	4		0	13	30	17	1		7	3	2	2	5
Otu1528	0	1	3	2	2		11	14	13	7	0		28	8	1	1	1
Otu5537	0	1	1	4	3		18	10	23	22	1		5	1	2	0	1
Otu444	0	1	1	1	3		20	24	18	11	0		5	4	1	0	3
Otu1316	0	0	2	5	5		6	0	1	0	0		4	38	18	10	3
Otu1489	0	0	2	0	5		33	5	19	9	0		14	2	2	0	1
Otu664	0	0	0	4	2		12	10	24	24	0		14	2	0	0	0
Otu1227	0	0	0	1	0		0	0	10	1	0		4	1	0	1	74
Otu12	3	0	0	3	9		18	13	17	7	3		10	2	1	1	4
Otu452	2	1	2	0	0		14	18	10	10	1		25	3	2	1	2
Otu807	2	0	0	2	2		32	8	10	22	0		11	0	0	0	2
Otu3282	0	2	3	4	14		7	7	16	4	0		28	2	1	1	2
Otu749	0	1	0	1	8		7	8	6	30	1		3	0	2	4	20
Otu1005	0	0	0	4	2		18	11	25	7	0		6	6	1	2	9
Otu1002	0	0	0	1	2		5	8	22	34	0		5	3	4	1	6
Otu4892	0	5	0	5	5		1	1	45	22	1		0	3	0	0	2
Otu349	0	4	1	3	2		32	21	10	8	0		6	0	1	0	2
Otu1087	0	0	4	0	0		39	18	13	8	0		6	0	0	1	1
Otu1095	0	0	0	9	81		0	0	0	0	0		0	0	0	0	0
Otu736	0	0	0	0	1		17	18	24	9	1		10	1	2	0	7
Otu474	1	6	5	2	1		18	12	15	2	0		13	8	0	0	6
Otu810	0	1	0	3	2		13	10	17	11	0		17	4	1	1	9
Otu1245	0	0	2	2	5		14	12	14	9	0		19	3	1	2	6
Otu1134	0	0	1	3	4		12	9	29	19	1		5	0	2	2	2
Otu1376	0	0	1	0	3		16	3	6	8	0		47	4	0	0	1
Otu488	0	0	1	0	0		45	19	11	4	0		6	2	0	0	1
Otu1584	5	1	1	0	3		9	11	3	4	0		34	0	1	3	13
Otu1079	0	3	5	8	20		9	6	6	3	0		7	13	4	0	4
Otu1272	0	0	0	0	5		13	16	5	6	0		22	14	4	1	2
Otu1257	1	0	1	3	2		12	12	6	4	0		42	4	0	0	0
Otu1661	0	5	0	2	0		24	9	15	6	3		21	1	0	0	1
Otu1057	0	3	3	8	3		4	1	25	5	2		17	6	0	1	9
Otu398	0	1	0	1	0		17	14	22	11	0		15	0	1	0	5
Otu1852	0	0	2	10	11		1	0	0	0	0		1	28	25	5	4
Otu1035	0	0	0	1	3		25	10	16	27	0		0	0	0	0	5
Otu1375	2	0	0	1	2		4	12	4	2	0		43	9	6	1	0
Otu1249	1	0	0	2	1		12	7	9	5	0		31	5	0	1	12
Otu6694	0	4	0	5	0		15	21	10	3	0		18	9	1	0	0
Otu454	0	2	1	2	0		27	9	16	7	0		11	1	3	0	7
Otu1350	0	2	0	2	1		12	20	9	6	0		21	4	1	0	8
Otu604	0	1	0	1	2		21	31	8	14	0		3	1	1	1	2
Otu546	1	1	0	3	1		25	16	11	18	1		5	0	0	0	3
Otu606	0	1	1	2	4		15	12	9	29	1		8	0	1	0	2
Otu2523	0	1	0	0	1		28	7	4	4	0		39	1	0	0	0
Otu1828	0	0	6	11	6		4	2	10	4	0		18	12	4	0	8
Otu1118	0	0	1	5	7		11	5	10	1	1		31	6	0	1	6
Otu2129	0	0	0	1	1		5	5	15	8	0		20	12	6	4	8
Otu1659	2	2	0	3	0		16	0	8	3	1		44	3	2	0	0
Otu406	1	1	0	3	4		18	24	15	7	1		7	1	1	0	1
Otu389	0	4	0	2	0		29	18	14	1	1		12	3	0	0	0
Otu540	0	2	0	1	0		30	21	7	9	1		12	1	0	0	0
Otu1203	0	1	1	1	3		12	15	5	14	0		17	5	0	1	9
Otu1361	0	0	1	4	0		7	13	12	18	0		21	3	0	2	3
Otu2265	0	0	1	1	3		16	19	10	7	0		19	0	2	2	4
Otu1135	0	0	1	1	0		0	0	1	0	0		0	0	2	4	75
Otu1653	0	0	0	0	2		12	4	6	4	0		22	5	2	1	26
Otu1431	0	0	0	0	1		14	13	8	3	0		24	9	6	1	5
Otu2865	0	0	0	0	1		8	26	19	17	0		10	0	0	1	2
Otu1154	0	0	0	0	0		14	7	4	7	2		49	1	0	0	0
Otu1458	0	0	0	0	0		0	0	0	0	0		0	16	29	13	26
Otu1728	0	0	0	0	0		0	0	0	0	0		1	0	0	11	72
Otu562	1	1	0	3	0		23	19	11	9	0		15	1	0	0	0
Otu780	0	2	4	0	5		7	10	7	0	0		30	3	5	2	8
Otu408	0	2	0	2	3		10	9	12	40	0		1	1	0	0	3
Otu1010	0	0	1	3	1		21	8	8	4	2		28	4	0	0	3
Otu2325	0	0	0	1	3		8	16	14	9	0		23	5	1	2	1
Otu720	0	0	0	1	1		5	3	11	34	2		15	2	0	0	9
Otu865	0	0	0	0	0		1	18	29	22	1		4	1	1	1	5
Otu3214	3	1	1	0	0		16	5	7	4	0		27	8	4	2	4
Otu1444	2	1	2	5	2		8	5	4	7	1		25	9	4	3	4
Otu478	1	4	0	0	2		18	18	13	4	0		12	3	4	2	1
Otu2558	0	1	1	2	1		13	13	15	4	1		27	2	1	0	1
Otu1091	0	1	1	1	0		18	8	20	10	0		18	5	0	0	0
Otu1034	0	1	0	0	2		7	10	18	7	0		29	2	1	1	4
Otu1068	0	0	1	1	2		22	11	8	30	0		3	2	0	0	2
Otu7431	0	0	0	2	3		5	3	16	12	3		24	7	1	0	6
Otu2208	2	0	1	2	1		14	12	21	10	0		12	4	2	0	0
Otu1182	1	3	6	10	7		25	13	5	9	0		2	0	0	0	0
Otu1582	1	2	1	6	7		8	4	13	7	0		19	2	6	0	5
Otu941	0	1	0	3	2		11	10	12	9	0		21	4	1	1	6
Otu769	0	0	0	5	6		15	8	9	4	0		23	6	0	0	5
Otu533	0	0	0	0	1		29	20	13	14	0		0	3	0	0	1
Otu1845	0	0	0	0	0		1	8	36	23	0		6	3	0	0	4
Otu575	1	1	0	1	2		31	5	9	10	2		11	2	0	0	5
Otu1842	1	0	2	3	1		17	14	12	8	0		20	1	0	0	1
Otu1472	1	0	1	0	3		14	11	3	6	0		30	4	3	3	1
Otu809	0	1	2	5	5		9	3	2	2	0		38	2	4	1	6
Otu959	0	0	0	4	1		16	5	14	34	1		3	0	0	0	2
Otu1504	0	0	0	1	0		0	2	4	1	0		17	6	2	1	46
Otu988	1	0	3	1	5		9	6	10	2	1		30	0	3	4	4
Otu1956	0	0	20	26	17		0	0	1	0	0		6	4	3	1	1
Otu1640	0	0	2	0	2		12	5	10	18	0		25	2	0	0	3
Otu1001	0	0	1	4	5		15	8	8	2	0		22	4	1	3	6
Otu1389	0	0	1	0	2		18	7	12	12	0		17	6	3	0	1
Otu361	0	0	0	1	1		12	27	17	11	0		4	3	0	1	2
Otu1669	0	0	0	0	2		1	1	2	6	0		49	7	4	0	7
Otu280	0	0	0	0	0		47	8	0	0	0		23	0	1	0	0
Otu480	1	1	0	0	5		29	19	3	14	0		4	1	0	0	1
Otu1729	0	2	3	3	1		9	10	13	19	0		5	1	1	2	9
Otu2340	0	2	0	4	6		17	13	8	9	0		16	0	0	2	1
Otu948	0	1	1	1	3		14	6	3	4	0		40	3	2	0	0
Otu6464	0	0	1	0	5		4	14	22	10	1		6	6	1	4	4
Otu1167	0	0	1	0	2		18	8	6	0	0		34	4	2	0	3
Otu1596	0	0	0	1	2		18	14	1	2	0		32	4	2	0	2
Otu718	0	0	0	1	1		17	1	9	4	0		35	6	1	2	1
Otu9853	0	0	0	0	3		9	12	7	40	0		5	0	0	0	2
Otu2591	0	0	0	0	2		16	8	8	16	0		20	1	3	0	4
Otu3845	0	0	0	0	0		19	10	7	1	0		21	16	1	2	1
Otu1241	3	1	0	2	1		7	8	16	6	0		24	5	0	4	0
Otu416	2	1	1	1	2		27	17	12	6	0		4	4	0	0	0
Otu9582	1	1	1	0	0		17	5	5	3	0		36	6	0	2	0
Otu1382	0	6	0	0	0		19	16	11	4	1		12	3	1	1	3
Otu1160	0	3	1	5	8		24	3	4	4	0		16	2	4	1	2
Otu1348	0	2	1	0	2		12	4	7	23	0		20	5	0	0	1
Otu1753	0	0	3	13	30		7	7	3	0	0		10	4	0	0	0
Otu424	0	0	0	3	1		26	8	6	8	0		10	0	4	5	6
Otu835	0	0	0	2	1		17	9	10	25	0		7	2	0	0	4
Otu2051	0	0	0	1	2		32	9	9	5	0		12	6	0	0	1
Otu884	2	0	1	0	2		20	8	14	3	0		19	1	3	1	2
Otu542	0	4	3	1	0		33	9	11	3	0		7	5	0	0	0
Otu1794	0	0	1	5	7		6	11	18	12	0		8	2	2	0	4
Otu1720	0	0	1	4	2		8	4	11	7	1		20	8	5	1	4
Otu1664	0	0	1	1	0		11	14	4	5	0		32	3	1	3	1
Otu805	0	0	1	0	1		5	1	4	48	0		1	2	0	5	8
Otu1136	0	0	1	0	0		13	16	16	13	0		14	0	0	1	2
Otu1099	0	0	0	0	2		10	13	5	9	2		18	4	2	0	11
Otu2771	1	1	0	0	2		51	9	2	6	0		2	1	0	0	0
Otu1367	0	3	2	5	7		14	2	17	2	3		11	6	1	0	2
Otu1021	0	2	1	0	8		11	5	2	4	0		24	2	0	1	15
Otu411	0	2	1	0	1		29	9	3	10	0		11	4	0	0	5
Otu1248	0	1	1	3	4		6	6	17	14	0		14	3	0	1	5
Otu903	0	1	0	2	0		11	7	13	31	0		5	0	0	1	4
Otu7069	0	0	2	5	4		5	12	3	5	0		29	4	1	3	2
Otu331	0	0	0	1	3		19	21	13	15	0		2	0	0	0	1
Otu1856	1	0	1	1	5		5	13	7	7	0		25	1	2	0	6
Otu725	0	3	1	1	2		29	10	11	8	0		6	2	0	0	1
Otu2745	0	1	1	1	5		6	17	15	11	1		12	2	0	1	1
Otu910	0	1	0	1	2		7	4	5	20	0		11	2	0	4	17
Otu1485	0	0	1	8	5		7	7	8	4	2		15	7	3	2	5
Otu2095	0	0	1	6	2		14	8	10	15	0		11	0	1	2	4
Otu622	2	1	0	4	0		23	8	11	12	1		10	1	0	0	0
Otu2024	0	9	5	0	1		18	8	6	5	0		14	2	2	1	2
Otu1773	0	3	1	1	0		22	9	11	2	0		19	4	1	0	0
Otu1085	0	1	0	1	0		9	6	7	6	0		32	3	0	2	6
Otu820	0	0	1	2	3		11	13	8	4	0		21	4	2	3	1
Otu1700	0	0	0	5	4		8	2	4	35	1		3	1	2	1	7
Otu297	0	0	0	1	1		6	6	16	11	5		10	2	4	3	8
Otu641	0	0	0	0	0		19	19	14	9	0		6	0	0	4	2
Otu426	2	4	1	2	4		14	9	12	2	0		16	3	1	0	2
Otu1259	1	0	0	3	6		9	3	4	6	1		15	11	3	5	5
Otu1121	0	1	1	0	2		11	4	9	3	0		26	4	4	2	5
Otu2392	0	0	2	1	1		4	1	23	24	0		2	2	6	1	5
Otu7855	0	0	1	0	1		13	3	8	24	2		12	2	1	1	4
Otu3919	0	0	0	5	4		8	8	2	6	1		32	5	1	0	0
Otu1132	0	0	0	1	7		9	10	4	2	0		21	7	1	2	8
Otu2588	0	0	0	1	3		19	6	9	4	0		23	6	0	0	1
Otu1148	0	0	0	0	2		8	4	4	4	0		36	1	0	3	10
Otu419	0	0	0	0	0		40	10	6	3	0		11	0	0	1	1
Otu1403	2	1	1	0	4		19	15	10	2	1		14	2	0	0	0
Otu2399	0	2	0	3	0		2	9	11	3	0		23	5	1	5	7
Otu5770	0	1	1	5	1		11	9	12	15	0		9	1	0	0	6
Otu1230	0	1	1	3	5		9	6	4	5	0		22	7	4	1	3
Otu5181	0	1	0	2	1		17	18	5	2	0		7	3	2	0	13
Otu1789	0	1	0	0	1		30	9	5	11	1		12	0	0	0	1
Otu2732	0	0	14	15	16		5	6	9	1	0		2	0	3	0	0
Otu1470	0	0	0	4	3		16	5	10	7	0		15	4	2	2	3
Otu2094	0	0	0	0	1		13	4	5	9	0		30	3	2	1	3
Otu1198	2	0	1	4	8		11	6	10	5	0		14	1	0	1	7
Otu2255	0	4	2	0	2		10	10	12	23	2		3	1	1	0	0
Otu526	0	1	1	1	3		6	12	12	18	1		10	2	1	1	1
Otu473	0	1	0	0	2		24	14	11	5	0		7	2	1	0	3
Otu440	0	1	0	0	0		19	20	12	2	0		11	3	2	0	0
Otu855	3	0	0	1	1		15	8	11	23	0		2	1	0	1	3
Otu505	2	5	1	0	0		43	0	0	0	0		18	0	0	0	0
Otu1616	1	1	0	2	1		9	7	5	10	1		10	6	1	4	11
Otu1521	0	1	2	0	1		7	2	3	4	0		38	2	1	3	5
Otu1267	0	1	1	6	5		6	14	8	8	1		12	0	0	0	7
Otu864	0	1	1	0	0		3	9	9	17	0		13	7	3	0	6
Otu6891	0	0	0	5	2		4	5	8	31	1		10	0	0	0	3
Otu1239	0	0	0	3	3		11	15	4	11	0		12	4	1	0	5
Otu1713	0	0	0	2	1		16	11	4	15	0		9	7	1	2	1
Otu513	0	0	0	1	0		16	14	12	7	0		8	8	1	0	2
Otu1963	0	0	0	0	0		6	3	1	2	0		29	7	5	3	13
Otu5668	1	1	0	3	6		9	5	8	9	0		6	6	0	3	11
Otu1019	0	0	0	0	3		17	15	8	7	0		8	3	1	0	6
Otu11	4	6	1	8	10		1	5	4	6	6		3	2	6	4	1
Otu797	2	0	0	1	0		12	18	10	11	0		8	0	4	1	0
Otu574	1	2	0	0	5		12	10	12	15	0		5	0	0	4	1
Otu816	1	0	2	2	1		16	12	11	12	0		4	3	0	0	3
Otu2331	1	0	1	3	1		8	8	2	37	0		5	1	0	0	0
Otu1686	1	0	1	2	4		6	5	9	1	0		29	6	1	0	2
Otu1933	1	0	0	6	3		8	12	6	10	1		10	3	0	4	3
Otu866	0	2	2	1	1		9	10	14	4	0		16	2	1	0	5
Otu1405	0	2	1	2	7		20	2	3	3	0		15	3	0	0	9
Otu1004	0	1	2	1	6		10	3	1	1	0		16	4	0	1	21
Otu603	0	1	1	2	1		5	16	16	7	0		5	0	2	4	7
Otu1276	0	1	0	3	1		16	9	4	6	0		24	2	1	0	0
Otu1430	0	1	0	1	2		11	9	11	2	0		23	6	0	0	1
Otu7027	0	0	2	3	24		0	0	0	0	0		2	21	4	4	7
Otu845	0	0	1	2	1		10	13	20	16	0		3	1	0	0	0
Otu893	1	3	0	1	3		6	8	8	3	0		16	8	0	2	7
Otu1181	0	1	2	3	5		12	6	3	5	0		16	5	1	4	3
Otu4045	0	1	0	0	0		18	23	8	8	0		2	4	2	0	0
Otu1354	0	0	4	1	1		3	12	5	2	0		31	2	1	2	2
Otu1130	0	0	2	2	1		2	2	27	17	2		2	1	2	4	2
Otu1033	0	0	1	2	1		9	4	10	4	0		21	6	2	0	6
Otu1830	0	0	0	0	5		9	3	4	3	0		33	3	2	2	2
Otu1334	0	0	0	0	0		19	17	18	9	0		1	1	0	1	0
Otu9162	2	1	1	0	0		17	7	1	3	1		24	8	0	0	0
Otu879	1	0	0	0	0		25	8	6	2	2		21	0	0	0	0
Otu1014	0	1	1	3	4		10	3	9	14	0		2	2	4	1	11
Otu1225	0	1	0	1	1		6	11	5	9	0		15	7	0	2	7
Otu551	0	1	0	0	0		15	17	13	10	1		6	0	1	0	1
Otu2121	0	0	4	2	6		10	5	9	5	0		11	8	1	3	1
Otu989	0	0	0	3	0		8	17	18	13	0		2	2	0	1	1
Otu397	0	0	0	1	0		9	14	16	13	0		7	5	0	0	0
Otu4020	2	1	1	2	1		6	9	12	1	2		20	3	1	0	3
Otu2444	1	0	0	2	2		17	7	15	1	0		11	0	2	1	5
Otu2539	0	4	3	6	11		6	0	1	0	0		6	11	7	3	6
Otu581	0	4	1	2	0		13	9	15	9	0		4	0	0	2	5
Otu5498	0	1	0	0	0		12	9	6	5	0		23	2	0	0	6
Otu525	0	0	3	1	4		5	2	18	21	0		6	0	1	0	3
Otu1028	0	0	1	1	1		29	10	5	15	0		1	0	0	0	1
Otu696	0	0	1	1	0		3	1	29	18	0		2	0	1	5	3
Otu965	0	0	0	1	5		6	4	10	6	0		17	0	1	4	10
Otu1605	0	0	0	1	3		3	9	17	4	2		11	2	2	2	8
Otu1495	0	0	0	0	9		11	0	1	4	1		25	5	0	6	2
Otu870	0	0	0	0	0		0	28	5	21	3		2	5	0	0	0
Otu1847	0	14	13	9	11		7	3	0	1	0		3	2	0	0	0
Otu1097	0	3	0	0	1		18	12	23	1	1		2	1	0	1	0
Otu689	0	2	1	0	0		12	12	12	3	0		16	2	3	0	0
Otu1825	0	1	1	0	2		9	6	1	1	0		23	6	6	2	5
Otu821	0	1	0	2	1		18	3	6	20	1		7	4	0	0	0
Otu710	0	0	2	1	1		9	19	10	13	0		5	0	0	2	1
Otu867	0	0	1	4	1		8	5	10	15	0		12	2	2	1	2
Otu1633	0	0	1	1	3		7	17	4	6	0		18	1	2	1	2
Otu3269	0	0	1	0	4		18	2	8	7	2		15	3	2	0	1
Otu1544	0	0	0	6	4		10	10	2	10	0		12	1	1	1	6
Otu1941	0	0	0	3	2		3	5	16	12	0		8	1	3	3	7
Otu1658	0	0	0	3	1		21	6	8	17	0		5	0	1	0	1
Otu8998	0	0	0	2	1		0	0	0	0	0		1	0	8	7	44
Otu2202	0	0	0	1	2		0	1	2	1	0		8	1	4	8	35
Otu1387	0	0	0	0	1		12	10	21	13	0		3	1	0	0	2
Otu53	3	1	0	7	4		7	12	5	2	5		3	3	4	4	2
Otu9910	2	8	0	0	2		14	14	10	6	0		4	2	0	0	0
Otu787	1	8	2	0	1		12	9	7	6	0		9	3	3	0	1
Otu1219	1	1	0	1	0		11	11	8	4	0		15	2	1	0	7
Otu1133	1	0	0	1	1		18	7	17	10	1		4	1	0	1	0
Otu1869	0	4	0	0	1		8	6	8	4	0		14	7	4	4	2
Otu2490	0	2	0	0	2		11	9	8	0	0		23	2	0	0	5
Otu2718	0	1	3	1	4		7	4	7	1	0		19	5	0	2	8
Otu1190	0	0	0	2	3		11	10	9	10	2		6	5	0	2	2
Otu1240	0	0	0	2	0		2	3	0	3	0		22	6	1	5	18
Otu1594	0	0	0	1	4		10	5	7	4	0		17	5	1	3	5
Otu2411	0	0	0	1	1		14	6	5	12	1		11	2	1	0	8
Otu2642	0	0	0	1	0		3	5	1	4	0		34	8	1	0	5
Otu748	0	0	0	0	0		23	16	16	6	0		1	0	0	0	0
Otu329	2	1	0	1	0		11	8	5	11	0		19	3	0	0	0
Otu3014	2	0	0	0	0		3	0	0	1	0		35	9	2	4	5
Otu552	1	3	0	0	1		32	1	1	0	0		20	2	0	0	0
Otu665	1	2	1	0	0		24	6	6	9	0		4	3	3	0	2
Otu1707	1	0	1	0	2		19	4	5	4	0		24	1	0	0	0
Otu1056	0	3	3	2	0		15	1	12	5	0		16	1	3	0	0
Otu1365	0	2	2	1	1		14	5	10	7	0		10	6	0	2	1
Otu688	0	2	2	0	1		18	3	11	2	0		15	6	0	0	1
Otu3536	0	1	2	0	1		15	8	5	4	0		14	2	0	1	8
Otu3499	0	1	1	9	3		13	2	4	6	0		19	3	0	0	0
Otu2481	0	1	0	0	0		11	3	7	4	0		26	4	2	0	3
Otu625	0	0	2	1	1		11	9	15	4	0		10	1	3	0	4
Otu738	0	0	1	0	2		8	10	13	8	0		13	2	3	1	0
Otu2338	0	0	0	3	3		7	1	3	0	0		30	5	1	4	4
Otu972	0	0	0	3	2		6	7	12	27	0		3	1	0	0	0
Otu813	0	0	0	0	1		21	14	4	3	1		8	6	2	0	1
Otu1876	2	2	0	4	1		8	3	6	9	0		21	3	0	1	0
Otu766	2	0	0	1	1		20	13	9	6	0		4	3	0	1	0
Otu1921	1	0	1	0	1		16	11	7	7	0		10	4	0	0	2
Otu2033	0	5	4	4	2		19	13	8	1	0		4	0	0	0	0
Otu7310	0	3	2	1	4		12	7	9	5	0		4	10	2	1	0
Otu9318	0	2	18	22	11		0	0	0	0	0		0	5	0	0	2
Otu648	0	2	1	5	0		20	12	3	5	0		9	3	0	0	0
Otu615	0	2	0	1	0		9	27	6	9	0		4	1	0	0	1
Otu829	0	2	0	0	1		22	14	10	3	0		7	1	0	0	0
Otu421	0	1	0	0	2		3	5	19	18	0		3	0	0	3	6
Otu4303	0	0	3	32	25		0	0	0	0	0		0	0	0	0	0
Otu1977	0	0	2	1	1		7	13	16	5	0		13	1	0	1	0
Otu457	0	0	1	0	0		0	10	32	14	3		0	0	0	0	0
Otu1222	0	0	0	2	3		3	3	6	5	0		27	4	0	0	7
Otu921	0	0	0	1	4		7	6	2	8	0		22	8	1	0	1
Otu1671	0	0	0	1	3		0	0	10	16	0		1	0	0	2	27
Otu1311	0	0	0	0	0		0	0	1	59	0		0	0	0	0	0
Otu2424	0	0	0	0	0		15	6	7	3	0		26	2	0	0	1
Otu590	0	0	0	0	0		0	17	22	18	0		0	0	0	0	3
Otu1803	2	0	3	3	0		6	7	12	1	0		10	9	3	1	2
Otu2703	1	3	0	2	3		6	2	21	3	0		12	2	4	0	0
Otu1602	1	1	1	0	1		14	16	10	3	0		9	3	0	0	0
Otu2088	1	1	0	0	0		12	12	9	5	0		12	3	1	1	2
Otu1194	1	0	3	1	3		5	3	3	2	1		31	3	1	0	2
Otu929	1	0	0	4	1		17	7	15	8	0		6	0	0	0	0
Otu661	1	0	0	0	0		19	15	11	1	2		9	1	0	0	0
Otu4155	0	2	3	0	4		3	7	11	4	0		21	1	0	0	3
Otu912	0	2	0	0	1		20	7	14	1	0		7	4	3	0	0
Otu1719	0	1	1	8	7		5	7	5	2	0		13	5	1	1	3
Otu2677	0	1	0	4	2		12	1	1	18	0		17	1	0	0	2
Otu955	0	0	2	0	0		4	7	14	13	3		6	1	1	2	6
Otu2653	0	0	0	4	0		16	3	2	4	0		28	2	0	0	0
Otu1061	0	0	0	1	1		13	5	8	15	0		10	1	0	0	5
Otu1292	1	2	2	3	10		15	1	1	0	0		21	0	2	0	0
Otu2513	1	2	1	3	5		9	1	8	5	0		18	3	0	0	2
Otu1284	0	2	1	2	0		12	10	4	6	0		13	7	0	0	1
Otu6340	0	2	0	1	2		19	4	5	3	0		14	7	0	0	1
Otu1535	0	1	0	3	9		10	10	1	0	0		16	5	2	0	1
Otu764	0	1	0	3	6		10	8	10	8	1		5	2	0	1	3
Otu656	0	1	0	1	2		8	7	18	8	0		9	0	2	0	2
Otu2833	0	1	0	1	0		5	3	3	0	0		11	1	2	3	28
Otu1737	0	0	5	3	8		5	3	4	0	0		13	8	2	1	6
Otu2297	0	0	2	1	2		4	2	19	9	2		7	2	4	0	4
Otu756	0	0	2	1	2		11	5	2	25	0		3	0	0	1	6
Otu1844	0	0	0	3	1		11	1	7	3	0		27	5	0	0	0
Otu1904	0	0	0	0	2		7	15	5	2	3		16	6	1	0	1
Otu4641	0	0	0	0	0		6	1	2	3	0		39	6	0	0	1
Otu1666	2	0	2	1	3		3	9	7	8	0		14	5	0	1	2
Otu2412	0	5	0	2	0		7	1	5	8	0		20	8	1	0	0
Otu2634	0	4	2	0	0		3	1	2	2	0		22	9	1	5	6
Otu1590	0	3	2	0	1		7	6	6	1	0		25	1	1	1	3
Otu1275	0	1	0	3	4		6	13	10	1	0		15	3	1	0	0
Otu455	0	1	0	3	2		14	12	7	2	0		12	2	1	0	1
Otu909	0	0	1	8	2		8	6	5	11	0		10	5	1	0	0
Otu2078	0	0	0	1	8		2	7	9	4	0		14	2	1	0	9
Otu427	0	0	0	1	3		20	8	10	10	0		2	1	0	0	2
Otu7228	0	0	0	1	3		15	9	1	6	0		13	4	1	1	3
Otu1398	0	0	0	1	0		1	0	3	0	0		34	0	1	2	15
Otu14	6	2	0	4	2		3	5	4	3	7		0	3	7	9	1
Otu16	3	1	1	5	9		9	8	2	0	3		2	0	8	5	0
Otu881	1	3	2	0	0		9	12	10	8	0		7	1	3	0	0
Otu9943	1	1	1	0	3		16	5	4	5	0		14	4	0	0	2
Otu964	0	2	0	1	1		14	11	7	9	0		6	3	1	0	1
Otu1286	0	1	1	1	1		16	14	7	7	0		3	2	0	2	1
Otu583	0	1	0	0	1		3	9	12	2	0		7	7	3	3	8
Otu1820	0	0	1	4	13		12	5	5	1	0		11	2	0	0	2
Otu532	0	0	0	4	9		7	10	8	6	1		6	2	0	0	3
Otu1184	0	0	0	0	2		5	7	2	4	0		22	4	1	3	6
Otu2519	0	0	0	0	1		5	7	24	7	0		2	0	4	3	3
Otu3167	0	0	0	0	1		8	11	2	7	0		20	2	1	2	2
Otu1805	0	0	0	0	0		21	9	14	4	0		6	2	0	0	0
Otu1652	3	0	0	2	4		2	4	7	3	0		25	4	1	0	0
Otu1734	2	0	0	1	1		1	9	3	5	0		28	3	2	0	0
Otu2739	1	4	0	0	2		4	6	4	1	0		24	6	1	2	0
Otu1104	1	0	0	2	1		10	3	3	7	0		13	2	0	0	13
Otu917	0	10	1	0	1		8	15	4	4	0		6	4	0	0	2
Otu2108	0	10	0	1	0		9	11	5	2	0		12	1	2	0	2
Otu2120	0	1	0	2	5		5	1	12	7	0		7	0	7	1	7
Otu1931	0	0	1	3	0		8	2	1	2	0		23	3	0	0	12
Otu1474	0	0	0	2	1		9	7	3	5	0		16	4	0	0	8
Otu1439	0	0	0	1	0		0	1	27	26	0		0	0	0	0	0
Otu1524	2	0	0	0	0		14	4	0	1	0		28	5	0	0	0
Otu3674	1	1	1	3	4		10	7	0	0	0		22	5	0	0	0
Otu2643	1	0	0	3	3		6	5	8	7	3		8	2	0	5	3
Otu686	1	0	0	0	3		11	11	17	6	0		4	0	0	1	0
Otu572	0	6	1	0	2		12	16	5	3	0		8	1	0	0	0
Otu1115	0	3	1	0	1		8	13	12	6	0		2	3	1	1	3
Otu2740	0	2	2	1	0		13	3	0	3	0		25	3	2	0	0
Otu2605	0	1	0	3	2		0	0	10	27	0		0	0	6	2	3
Otu9904	0	1	0	1	0		8	9	11	6	0		11	1	1	2	3
Otu1169	0	0	2	0	1		6	8	15	8	0		5	3	0	1	5
Otu1152	0	0	1	12	19		1	2	7	3	1		2	1	0	1	4
Otu1060	0	0	1	3	2		6	8	2	21	0		8	0	1	1	1
Otu10012	0	0	1	0	3		8	8	2	5	0		16	5	0	3	3
Otu1946	0	0	0	3	2		6	1	7	2	0		8	2	0	4	19
Otu956	0	0	0	1	2		10	9	3	18	0		6	2	0	0	3
Otu1015	0	0	0	1	1		8	2	2	19	1		9	5	1	1	4
Otu1416	0	0	0	1	0		8	13	11	6	0		4	1	6	2	2
Otu1846	1	0	2	10	35		0	1	0	0	0		2	2	0	0	0
Otu1314	1	0	0	4	3		5	10	3	5	0		12	4	3	0	3
Otu1592	1	0	0	2	1		14	14	9	5	0		6	0	0	0	1
Otu29	0	6	14	14	4		0	0	3	1	3		2	1	4	1	0
Otu1717	0	1	3	0	0		6	4	2	4	0		24	3	4	2	0
Otu1591	0	1	1	1	2		5	5	7	5	0		12	8	1	2	3
Otu1220	0	1	0	6	1		4	1	4	23	0		1	0	0	3	9
Otu2137	0	1	0	0	0		5	3	5	3	0		27	6	1	2	0
Otu1622	0	0	2	0	1		3	7	4	5	0		19	6	1	2	3
Otu1418	0	0	1	4	4		1	2	17	14	0		2	0	4	2	2
Otu1630	0	0	1	0	0		2	9	4	5	1		26	2	0	0	3
Otu1452	0	0	0	3	0		2	21	18	6	1		2	0	0	0	0
Otu2503	0	0	0	1	0		0	0	1	4	0		5	0	0	2	40
Otu1247	0	0	0	0	2		10	7	5	10	0		10	1	1	0	7
Otu902	4	2	1	0	0		13	6	8	4	0		11	2	0	0	1
Otu2674	3	0	0	0	2		2	5	2	0	0		32	4	2	0	0
Otu2283	2	0	1	4	2		4	5	1	1	0		22	7	0	2	1
Otu2067	1	0	0	4	3		7	2	4	5	0		18	3	1	1	3
Otu1727	1	0	0	0	5		12	0	3	9	0		15	3	1	0	3
Otu702	1	0	0	0	2		11	18	12	1	0		6	1	0	0	0
Otu782	1	0	0	0	1		12	19	6	1	0		9	1	2	0	0
Otu446	0	6	18	16	4		1	0	2	0	0		4	1	0	0	0
Otu666	0	5	0	0	0		23	3	10	5	0		2	2	0	1	1
Otu495	0	2	1	0	0		9	7	10	4	0		15	2	0	0	2
Otu2284	0	1	0	2	9		1	0	2	8	0		2	1	3	2	21
Otu4746	0	1	0	2	1		6	6	1	0	0		33	2	0	0	0
Otu2038	0	0	2	0	3		3	1	1	5	0		16	0	1	5	15
Otu1858	0	0	1	3	2		6	2	4	8	0		5	1	6	1	13
Otu1758	0	0	1	0	0		11	11	8	4	0		11	2	0	0	4
Otu1025	0	0	0	4	2		5	3	7	26	0		4	1	0	0	0
Otu2122	0	0	0	2	2		2	12	7	9	0		12	0	2	0	4
Otu477	0	0	0	2	1		22	12	6	2	0		3	1	1	1	1
Otu899	0	0	0	2	1		6	1	14	4	0		21	3	0	0	0
Otu579	0	0	0	1	5		9	12	11	4	0		4	3	0	1	2
Otu1906	0	0	0	1	0		14	4	7	4	1		16	2	0	2	1
Otu2611	0	0	0	0	4		12	6	9	0	0		16	1	0	0	4
Otu5153	0	0	0	0	0		4	1	23	20	4		0	0	0	0	0
Otu2853	3	0	0	0	2		1	1	0	2	0		17	4	3	6	12
Otu928	1	0	1	0	4		20	7	3	5	1		5	2	1	0	1
Otu2142	0	4	1	2	2		7	2	0	0	0		30	1	0	0	2
Otu2432	0	2	1	3	0		18	8	7	4	2		6	0	0	0	0
Otu3466	0	2	0	0	0		21	13	2	6	0		3	0	0	2	2
Otu1950	0	1	2	3	0		4	0	0	0	0		39	2	0	0	0
Otu1233	0	1	0	1	2		11	7	10	9	0		9	0	0	0	1
Otu1811	0	1	0	0	2		10	2	3	1	0		27	2	2	0	1
Otu1971	0	0	5	5	6		0	0	2	0	0		2	18	3	1	9
Otu1048	0	0	5	0	1		16	2	10	5	4		4	1	2	1	0
Otu1525	0	0	4	7	6		5	0	5	6	0		8	2	1	1	6
Otu4713	0	0	1	1	1		10	3	8	7	1		11	1	0	2	5
Otu668	0	0	0	2	0		22	5	6	3	0		9	2	2	0	0
Otu1200	0	0	0	1	2		9	2	3	4	0		21	2	1	3	3
Otu1406	0	0	0	1	0		7	9	8	3	0		20	2	0	1	0
Otu577	0	0	0	1	0		8	23	5	7	0		3	3	0	0	1
Otu6950	0	0	0	0	4		9	10	6	5	0		9	2	0	0	6
Otu9858	0	0	0	0	0		0	19	17	11	0		0	2	0	0	2
Otu34	1	9	2	5	2		6	4	2	0	0		13	0	0	2	4
Otu8407	1	0	0	1	4		10	6	9	1	0		9	7	0	1	1
Otu9018	0	1	3	3	5		2	4	2	5	0		13	6	2	2	2
Otu612	0	1	1	1	5		7	13	6	9	0		5	0	0	0	2
Otu227	0	1	0	0	0		4	16	16	10	1		2	0	0	0	0
Otu5678	0	1	0	0	0		7	22	8	7	0		2	2	0	0	1
Otu849	0	0	1	4	2		8	14	8	8	1		3	0	0	0	1
Otu1706	0	0	1	3	0		9	2	8	16	0		5	0	0	0	6
Otu767	0	0	1	0	2		14	8	3	9	0		6	3	0	0	4
Otu843	0	0	1	0	1		12	7	4	4	0		16	5	0	0	0
Otu2582	0	0	0	3	3		9	13	6	8	0		6	0	0	0	2
Otu1424	0	0	0	3	1		4	5	4	3	0		13	0	2	1	14
Otu2598	0	0	0	1	2		13	6	9	11	0		4	1	0	0	3
Otu3702	0	0	0	1	1		15	2	2	0	0		20	8	1	0	0
Otu4022	0	0	0	0	1		13	2	3	1	0		26	4	0	0	0
Otu1642	1	1	1	3	1		8	6	12	9	0		5	0	0	0	2
Otu8405	1	0	0	1	1		14	11	10	2	0		4	5	0	0	0
Otu1701	1	0	0	0	1		7	10	7	16	0		5	1	0	0	1
Otu9700	1	0	0	0	0		16	2	5	2	0		12	7	1	1	2
Otu538	0	4	1	0	0		5	9	11	3	0		8	6	0	0	2
Otu2334	0	3	2	3	1		5	3	5	0	0		18	8	0	0	1
Otu8255	0	3	0	0	0		14	11	5	3	0		8	0	3	0	2
Otu2250	0	1	1	3	4		0	1	2	6	0		10	0	0	2	19
Otu682	0	1	1	1	3		15	10	6	10	0		0	0	0	0	2
Otu2289	0	1	0	0	1		6	6	5	8	0		18	1	0	0	3
Otu2306	0	0	1	2	2		7	2	14	4	0		5	0	6	1	5
Otu4991	0	0	1	1	2		15	0	6	6	0		14	1	0	1	2
Otu828	0	0	1	0	3		2	10	10	17	1		1	1	3	0	0
Otu789	0	0	1	0	1		0	0	0	0	0		11	6	5	1	24
Otu2083	0	0	1	0	0		8	4	7	3	0		16	2	2	1	5
Otu1565	0	0	0	2	3		12	1	12	8	0		6	5	0	0	0
Otu812	0	0	0	1	2		14	7	10	2	0		8	0	0	0	5
Otu1536	0	0	0	0	0		19	0	3	1	0		15	3	2	3	3
Otu642	0	0	0	0	0		20	10	1	0	0		16	2	0	0	0
Otu1586	2	0	0	0	1		20	6	10	4	0		3	0	1	0	1
Otu9334	1	3	2	0	3		5	1	1	1	0		23	0	2	0	6
Otu1494	1	2	0	1	2		1	8	6	6	0		11	3	0	2	5
Otu1580	1	1	0	2	1		4	8	11	2	0		13	1	0	3	1
Otu3228	1	1	0	2	0		11	1	2	4	0		14	6	0	6	0
Otu2472	1	0	0	1	2		11	5	7	0	0		14	4	1	0	2
Otu2454	1	0	0	0	0		13	6	3	13	2		3	1	0	0	6
Otu619	0	5	0	0	1		20	8	6	0	0		6	0	0	2	0
Otu680	0	3	1	0	0		14	9	10	6	0		3	2	0	0	0
Otu2324	0	2	1	1	1		4	0	5	4	0		11	2	1	1	15
Otu1767	0	1	2	1	3		0	4	7	9	0		11	1	7	0	2
Otu2337	0	1	0	1	1		17	4	9	6	0		8	1	0	0	0
Otu6827	0	1	0	1	0		15	7	5	7	2		9	0	0	0	1
Otu1298	0	0	3	0	1		2	5	9	7	1		10	2	1	4	3
Otu8782	0	0	2	2	1		9	3	1	0	0		21	3	0	3	3
Otu2815	0	0	2	1	9		5	7	10	7	0		2	1	0	0	4
Otu7559	0	0	1	1	0		2	5	4	1	0		20	9	0	2	3
Otu7340	0	0	1	0	1		8	12	10	4	0		10	2	0	0	0
Otu1807	0	0	1	0	0		7	8	7	2	2		7	5	1	0	8
Otu2146	0	0	1	0	0		5	2	0	0	0		36	4	0	0	0
Otu2819	0	0	0	7	7		9	8	1	5	0		8	0	0	0	3
Otu1391	0	0	0	4	5		4	5	10	6	1		7	5	0	1	0
Otu1215	0	0	0	1	0		11	7	10	7	0		12	0	0	0	0
Otu1557	0	0	0	1	0		14	1	2	3	0		15	3	3	0	6
Otu872	0	0	0	0	2		8	7	6	4	1		16	3	1	0	0
Otu1464	0	0	0	0	1		20	10	0	7	1		9	0	0	0	0
Otu2153	0	0	0	0	1		7	5	6	2	0		24	2	0	0	1
Otu1952	0	0	0	0	0		12	0	10	6	0		13	0	3	0	4
Otu649	0	0	0	0	0		15	7	5	15	0		5	1	0	0	0
Otu489	1	4	0	1	0		14	11	5	1	0		7	2	0	0	1
Otu2210	1	3	1	1	2		4	2	2	1	0		25	3	2	0	0
Otu1975	1	0	4	1	1		15	9	4	3	0		8	1	0	0	0
Otu1072	0	5	5	1	1		1	4	5	1	0		11	5	2	0	6
Otu8229	0	4	2	12	27		1	0	0	0	0		0	1	0	0	0
Otu2164	0	1	1	3	3		7	8	10	4	1		7	1	1	0	0
Otu1552	0	1	0	3	2		5	1	8	4	0		15	1	4	1	2
Otu1175	0	1	0	1	2		3	2	4	5	0		20	4	0	2	3
Otu1052	0	1	0	0	2		11	12	10	8	0		3	0	0	0	0
Otu1281	0	0	3	0	1		7	5	6	2	0		14	3	2	1	3
Otu2294	0	0	1	5	35		1	1	1	1	0		2	0	0	0	0
Otu1870	0	0	1	0	1		16	10	1	16	0		0	2	0	0	0
Otu1547	0	0	0	3	0		2	9	11	21	1		0	0	0	0	0
Otu770	0	0	0	2	0		13	9	10	2	1		10	0	0	0	0
Otu1274	0	0	0	1	5		3	3	9	8	0		13	2	0	0	3
Otu940	0	0	0	1	1		9	3	7	8	0		13	0	0	1	4
Otu1988	0	0	0	1	0		7	6	4	12	0		10	6	0	0	1
Otu1358	0	0	0	0	1		0	16	16	8	0		3	1	0	1	1
Otu471	0	0	0	0	1		22	1	15	1	0		5	1	0	0	1
Otu2694	0	0	0	0	0		19	5	3	9	1		7	1	1	0	1
Otu4138	0	0	0	0	0		0	0	31	14	2		0	0	0	0	0
Otu712	0	0	0	0	0		24	12	4	0	0		7	0	0	0	0
Otu735	0	0	0	0	0		30	1	0	0	0		12	4	0	0	0
Otu2916	0	25	6	3	3		1	0	1	0	1		2	0	0	0	4
Otu1926	0	19	7	4	2		0	0	0	0	0		1	4	1	4	4
Otu9583	0	2	1	0	2		2	9	5	12	0		4	2	1	0	6
Otu1537	0	2	1	0	0		9	5	4	2	0		18	1	3	1	0
Otu1631	0	1	0	2	1		7	3	2	4	0		14	2	1	1	8
Otu1344	0	0	1	1	0		8	4	4	8	2		5	0	0	3	10
Otu3493	0	0	1	0	1		11	1	1	4	0		19	4	0	1	3
Otu2445	0	0	1	0	0		4	4	8	5	0		21	3	0	0	0
Otu6974	0	0	1	0	0		15	9	8	0	0		6	4	0	2	1
Otu923	0	0	1	0	0		8	8	8	11	1		3	0	0	1	5
Otu2776	0	0	0	2	3		3	9	3	4	0		10	4	1	1	6
Otu3467	0	0	0	2	0		9	3	0	1	0		24	5	2	0	0
Otu578	0	0	0	2	0		18	7	5	1	1		10	2	0	0	0
Otu2627	0	0	0	1	2		7	7	5	2	0		21	1	0	0	0
Otu1479	0	0	0	1	1		9	1	7	1	1		16	0	4	1	4
Otu791	0	0	0	0	3		7	13	9	8	0		5	0	0	0	1
Otu2750	0	0	0	0	0		0	2	2	1	0		26	14	1	0	0
Otu1895	1	0	0	1	0		3	5	2	6	0		18	1	6	1	1
Otu1111	0	5	0	2	2		6	4	5	2	0		8	5	3	0	3
Otu834	0	4	1	0	2		12	2	13	3	0		3	2	1	2	0
Otu4941	0	3	0	0	0		14	3	7	5	0		4	9	0	0	0
Otu701	0	2	0	2	4		8	9	4	3	0		7	2	0	0	4
Otu3198	0	2	0	0	0		6	2	5	13	0		8	3	0	2	4
Otu2919	0	1	1	1	0		3	3	3	2	0		25	2	0	0	4
Otu759	0	1	0	2	1		12	9	5	4	0		10	0	0	1	0
Otu3245	0	1	0	0	0		3	0	2	3	0		26	5	1	0	4
Otu1529	0	0	2	1	1		10	4	1	2	0		19	1	1	0	3
Otu2224	0	0	2	1	1		14	4	8	4	0		10	1	0	0	0
Otu2182	0	0	1	3	1		2	9	9	5	0		10	2	1	0	2
Otu2727	0	0	1	3	0		5	8	8	6	0		10	2	0	2	0
Otu3415	0	0	0	4	7		5	2	1	5	0		9	4	0	3	5
Otu3778	0	0	0	3	2		8	4	4	2	0		15	5	0	1	1
Otu1030	0	0	0	3	1		7	8	10	4	0		9	0	0	2	1
Otu491	0	0	0	2	3		13	7	4	9	0		5	2	0	0	0
Otu7223	0	0	0	2	3		5	0	1	1	0		26	0	0	1	6
Otu1909	0	0	0	2	0		12	8	7	5	0		10	1	0	0	0
Otu4761	0	0	0	0	4		9	5	3	20	0		3	1	0	0	0
Otu717	0	0	0	0	3		3	2	6	18	0		1	0	0	0	12
Otu403	0	0	0	0	2		0	0	11	25	3		0	0	0	0	4
Otu1223	0	0	0	0	1		3	7	9	3	0		5	1	0	4	12
Otu1011	0	0	0	0	0		5	9	8	10	0		12	1	0	0	0
Otu5242	0	0	0	0	0		3	12	15	8	0		1	0	0	2	4
Otu7032	0	0	0	0	0		0	0	0	0	0		0	0	13	15	17
Otu2191	4	0	0	1	1		5	1	4	5	0		18	2	0	0	3
Otu2652	1	0	2	0	3		8	5	8	1	0		14	2	0	0	0
Otu1116	1	0	1	1	1		5	8	10	10	2		1	2	0	1	1
Otu974	0	3	0	0	1		17	10	1	8	0		3	1	0	0	0
Otu2003	0	2	1	2	6		7	3	2	3	0		12	2	1	1	2
Otu1038	0	2	1	0	0		10	11	1	0	0		10	5	0	1	3
Otu878	0	1	1	0	0		16	7	7	8	0		2	1	0	0	1
Otu1889	0	1	0	1	0		5	8	6	9	0		8	1	0	3	2
Otu1680	0	1	0	0	0		2	9	17	3	1		7	2	0	0	2
Otu927	0	1	0	0	0		16	6	9	7	0		3	1	0	0	1
Otu2275	0	0	2	3	1		0	0	17	12	1		2	0	1	2	3
Otu1732	0	0	2	1	2		14	9	3	3	0		7	2	0	0	1
Otu869	0	0	2	1	1		21	3	0	6	0		8	2	0	0	0
Otu1750	0	0	2	0	0		7	3	3	1	0		15	4	0	6	3
Otu9261	0	0	1	2	0		4	5	13	10	3		0	0	5	0	1
Otu4417	0	0	1	0	0		6	12	13	2	1		8	1	0	0	0
Otu2074	0	0	0	1	7		10	3	0	4	0		15	4	0	0	0
Otu339	0	0	0	1	3		5	4	12	5	0		2	6	3	1	2
Otu1031	0	0	0	1	2		12	10	1	5	0		8	0	1	0	4
Otu1712	0	0	0	1	2		8	8	6	3	0		10	4	1	0	1
Otu1288	0	0	0	1	0		7	12	8	1	0		11	1	3	0	0
Otu4376	0	0	0	0	1		9	1	7	1	0		15	2	1	0	7
Otu1377	0	0	0	0	0		11	7	11	5	0		5	0	0	2	3
Otu1989	0	0	0	0	0		18	7	12	2	1		4	0	0	0	0
Otu2403	0	0	0	0	0		8	4	6	6	0		9	5	0	0	6
Otu407	0	0	0	0	0		24	2	4	0	0		12	1	1	0	0
Otu5852	0	0	0	0	0		1	11	16	6	0		5	1	0	0	4
Otu734	2	0	1	3	0		7	5	9	13	1		0	1	1	0	0
Otu4057	2	0	0	0	0		24	4	5	4	0		2	2	0	0	0
Otu3150	1	0	1	0	0		6	7	2	2	0		18	4	1	1	0
Otu4769	1	0	0	4	0		3	5	7	9	0		8	1	0	1	4
Otu1600	1	0	0	0	0		8	4	5	2	0		21	0	1	0	1
Otu2098	0	3	1	0	5		4	1	9	4	0		11	4	0	1	0
Otu9163	0	1	4	14	24		0	0	0	0	0		0	0	0	0	0
Otu1451	0	1	1	2	0		10	4	1	1	0		17	5	1	0	0
Otu3417	0	1	1	0	0		3	4	1	2	0		21	3	1	3	3
Otu1384	0	1	0	0	1		15	9	3	6	1		6	0	0	0	1
Otu1162	0	0	11	9	7		4	2	5	1	0		2	1	0	1	0
Otu1883	0	0	1	6	2		6	2	7	1	0		12	3	0	2	1
Otu2461	0	0	1	3	2		7	4	3	4	0		11	5	2	0	1
Otu2431	0	0	1	1	4		6	3	5	2	0		12	4	2	1	2
Otu1049	0	0	1	0	2		7	4	7	11	0		5	3	0	0	3
Otu1781	0	0	0	1	2		4	14	2	1	0		4	0	0	2	13
Otu1189	0	0	0	1	0		14	9	1	8	0		4	5	0	0	1
Otu1315	0	0	0	0	1		14	6	10	3	0		5	0	1	0	3
Otu783	0	0	0	0	1		8	11	7	5	0		9	1	1	0	0
Otu1174	0	0	0	0	0		17	5	6	5	0		6	2	2	0	0
Otu2427	0	0	0	0	0		0	4	22	16	1		0	0	0	0	0
Otu2435	0	0	0	0	0		4	5	2	0	0		29	1	1	0	1
Otu8396	0	0	0	0	0		15	3	2	1	0		19	2	1	0	0
Otu2707	2	0	0	0	3		14	6	1	3	0		13	0	0	0	0
Otu2154	1	3	5	10	12		0	4	0	0	0		6	1	0	0	0
Otu2229	1	3	0	1	2		5	3	7	2	0		10	4	0	0	4
Otu711	1	0	0	1	2		5	8	8	10	0		5	1	0	0	1
Otu1957	1	0	0	0	0		5	6	10	9	0		5	4	1	0	1
Otu8498	0	3	0	0	1		14	3	9	1	0		7	4	0	0	0
Otu3955	0	2	1	1	3		14	5	1	1	0		9	5	0	0	0
Otu1234	0	2	0	1	2		20	4	0	6	1		4	1	0	0	1
Otu715	0	2	0	1	0		4	4	10	9	0		7	2	3	0	0
Otu2209	0	2	0	0	2		7	11	3	5	0		7	3	0	0	2
Otu2851	0	1	0	2	2		7	5	6	5	0		11	0	0	2	1
Otu1351	0	0	1	3	0		9	2	12	8	0		3	1	1	0	2
Otu2259	0	0	1	0	2		9	4	9	2	0		10	2	1	0	2
Otu2057	0	0	0	5	30		2	0	0	0	0		3	0	1	1	0
Otu962	0	0	0	3	0		2	3	1	0	0		4	1	2	2	24
Otu4540	0	0	0	2	2		6	3	0	2	0		16	4	3	0	4
Otu3792	0	0	0	2	1		9	4	3	0	0		18	5	0	0	0
Otu1186	0	0	0	1	3		12	0	0	9	2		10	2	0	1	2
Otu1637	0	0	0	1	1		3	5	9	4	0		10	4	2	1	2
Otu4105	0	0	0	1	0		8	2	4	3	1		20	2	0	0	1
Otu1086	0	0	0	0	0		27	3	2	0	0		10	0	0	0	0
Otu1539	0	0	0	0	0		20	10	2	9	0		1	0	0	0	0
Otu745	0	0	0	0	0		6	6	7	7	1		10	3	0	0	2
Otu883	0	0	0	0	0		5	8	2	16	0		5	3	0	0	3
Otu897	0	0	0	0	0		12	10	12	3	0		4	1	0	0	0
Otu946	0	0	0	0	0		8	10	8	11	0		3	1	0	0	1
Otu8522	1	1	0	0	2		7	6	2	0	0		18	1	1	0	2
Otu1178	1	0	0	2	1		13	5	3	11	0		2	2	0	0	1
Otu3500	1	0	0	2	1		3	7	2	3	1		17	0	2	0	2
Otu10196	0	3	4	12	10		1	0	1	0	0		2	2	2	1	3
Otu5128	0	1	3	4	0		0	2	9	13	0		1	0	1	4	3
Otu1141	0	1	1	2	0		5	0	1	1	0		25	5	0	0	0
Otu1826	0	1	0	2	1		11	9	7	7	0		3	0	0	0	0
Otu1437	0	1	0	0	1		6	11	9	3	1		3	1	0	2	3
Otu871	0	1	0	0	1		14	4	8	2	0		7	3	0	0	1
Otu4956	0	1	0	0	0		8	4	4	2	2		15	2	2	0	1
Otu7743	0	1	0	0	0		21	3	2	0	0		14	0	0	0	0
Otu8736	0	1	0	0	0		14	10	2	4	0		6	2	0	0	2
Otu8185	0	0	7	11	23		0	0	0	0	0		0	0	0	0	0
Otu1047	0	0	3	0	3		0	0	18	12	0		0	0	1	0	4
Otu2497	0	0	2	0	1		12	4	7	4	0		9	2	0	0	0
Otu1643	0	0	1	2	0		6	1	3	6	0		15	3	0	0	4
Otu3770	0	0	1	2	0		4	1	0	1	0		22	5	0	3	2
Otu2757	0	0	1	0	1		5	7	0	1	0		21	2	0	1	2
Otu819	0	0	0	5	0		8	5	4	10	0		7	0	0	1	1
Otu1278	0	0	0	2	0		14	4	2	1	0		14	1	0	0	3
Otu894	0	0	0	2	0		12	3	7	4	0		12	0	0	0	1
Otu2446	0	0	0	1	3		5	3	10	11	0		2	1	0	0	5
Otu985	0	0	0	0	3		12	3	5	7	0		5	1	0	1	4
Otu840	0	0	0	0	2		15	6	3	9	0		1	0	0	4	1
Otu1526	0	0	0	0	1		3	9	8	7	0		8	2	1	0	2
Otu2450	0	0	0	0	1		12	2	1	3	0		17	2	0	1	2
Otu1229	0	0	0	0	0		11	9	5	8	0		3	1	1	2	1
Otu2114	0	0	0	0	0		8	2	1	3	0		17	3	1	2	4
Otu2171	0	0	0	0	0		13	9	6	9	0		3	1	0	0	0
Otu2397	0	0	0	0	0		1	1	27	11	0		1	0	0	0	0
Otu1575	3	0	4	3	0		10	8	7	2	0		1	0	0	1	1
Otu655	2	0	1	0	1		7	9	5	6	1		4	3	0	0	1
Otu662	1	2	0	2	2		6	6	5	13	1		1	0	0	0	1
Otu2006	1	1	0	2	0		7	5	2	2	1		13	6	0	0	0
Otu3023	1	0	1	2	2		11	8	5	4	0		6	0	0	0	0
Otu924	1	0	0	2	0		11	7	3	10	0		2	0	0	1	3
Otu2728	0	7	2	0	0		7	13	8	2	0		0	0	0	0	1
Otu862	0	2	0	2	0		7	6	5	14	0		2	1	0	0	1
Otu2329	0	1	0	0	1		6	4	2	0	0		17	1	0	3	5
Otu1432	0	1	0	0	0		9	6	5	8	0		8	0	1	1	1
Otu3042	0	0	3	0	0		6	10	9	4	0		3	2	0	0	3
Otu4660	0	0	1	2	3		5	5	5	9	0		8	0	1	0	1
Otu1623	0	0	1	1	1		8	10	10	3	0		3	0	2	0	1
Otu857	0	0	1	1	1		7	11	9	3	0		4	0	0	0	3
Otu1639	0	0	1	0	0		6	7	7	2	0		5	8	0	3	1
Otu6362	0	0	0	6	7		11	1	3	3	0		6	2	0	0	1
Otu1138	0	0	0	2	1		6	6	9	3	0		7	3	0	0	3
Otu2434	0	0	0	2	1		1	7	4	1	0		15	5	2	0	2
Otu1517	0	0	0	1	2		25	1	0	10	1		0	0	0	0	0
Otu1752	0	0	0	1	0		3	2	13	6	0		4	1	5	1	4
Otu1809	0	0	0	1	0		2	0	2	2	1		8	1	0	1	22
Otu2846	0	0	0	1	0		13	5	8	5	0		5	2	0	1	0
Otu2313	0	0	0	0	5		1	0	0	2	0		5	1	2	0	24
Otu2226	0	0	0	0	1		18	4	6	0	0		10	1	0	0	0
Otu2748	0	0	0	0	1		2	0	0	0	0		26	7	0	0	4
Otu3462	0	0	0	0	1		6	5	4	7	2		6	1	1	2	5
Otu705	0	0	0	0	1		10	12	4	5	1		6	0	0	1	0
Otu1054	0	0	0	0	0		9	7	9	2	0		12	0	0	0	1
Otu1414	0	0	0	0	0		8	3	4	0	0		12	9	1	1	2
Otu7752	0	0	0	0	0		7	2	7	6	0		6	0	0	2	10
Otu3273	4	1	0	2	3		5	4	8	0	0		6	4	0	2	0
Otu2384	2	1	0	0	0		7	3	5	2	0		11	6	1	0	1
Otu1013	1	2	0	0	1		7	7	7	7	0		2	1	0	0	4
Otu2644	1	1	1	1	1		14	3	3	2	0		8	3	0	0	1
Otu1246	1	0	1	4	1		6	2	13	2	0		0	2	0	2	5
Otu2961	1	0	0	2	1		10	6	5	4	0		7	3	0	0	0
Otu1818	1	0	0	0	0		22	3	5	1	0		4	2	0	0	1
Otu863	0	5	2	0	0		11	7	4	2	0		4	2	0	0	2
Otu362	0	1	1	0	3		3	2	15	6	0		4	0	4	0	0
Otu1208	0	1	0	1	1		14	7	5	7	0		1	1	0	0	1
Otu1714	0	1	0	1	0		4	3	1	2	0		23	1	0	0	3
Otu1912	0	1	0	1	0		2	2	7	0	0		18	5	1	2	0
Otu1500	0	0	2	8	3		2	3	3	5	0		1	0	3	0	9
Otu1487	0	0	1	1	2		6	2	2	1	0		13	1	3	1	6
Otu1425	0	0	1	0	2		7	6	5	4	0		13	1	0	0	0
Otu1427	0	0	1	0	1		14	3	7	12	0		1	0	0	0	0
Otu1994	0	0	0	2	2		6	5	4	3	0		11	1	0	1	4
Otu3018	0	0	0	2	1		8	1	4	1	0		15	1	0	1	5
Otu1911	0	0	0	1	2		2	0	14	10	0		2	0	3	3	2
Otu6409	0	0	0	1	0		9	4	12	5	1		5	0	0	1	1
Otu72	0	0	0	1	0		2	8	11	7	1		5	0	3	0	1
Otu2101	0	0	0	0	1		9	5	0	0	0		20	4	0	0	0
Otu3982	0	0	0	0	1		3	5	4	16	0		8	1	0	0	1
Otu2471	0	0	0	0	0		9	2	2	0	0		17	4	0	3	2
Otu2889	0	0	0	0	0		9	5	1	3	0		10	4	1	0	6
Otu2926	0	0	0	0	0		0	3	12	22	0		2	0	0	0	0
Otu6414	0	0	0	0	0		0	0	0	0	0		0	0	14	13	12
Otu8270	0	0	0	0	0		6	9	7	7	1		6	3	0	0	0
Otu1973	2	0	0	1	0		6	0	2	4	0		17	2	2	1	1
Otu1839	1	1	0	0	0		14	10	5	3	0		3	0	0	0	1
Otu9458	1	1	0	0	0		15	4	7	4	0		5	1	0	0	0
Otu1561	1	0	1	0	1		15	6	4	1	0		9	0	0	0	0
Otu3700	1	0	1	0	0		12	2	4	1	0		16	1	0	0	0
Otu1435	1	0	0	0	2		10	4	3	5	0		6	3	0	0	4
Otu1369	0	1	1	0	0		4	5	3	4	0		19	1	0	0	0
Otu3194	0	1	1	0	0		3	3	9	6	0		1	5	3	4	2
Otu2589	0	1	0	6	4		0	2	2	1	0		6	4	3	3	6
Otu3648	0	1	0	1	10		4	1	2	0	0		14	2	0	1	2
Otu2989	0	1	0	1	0		15	6	6	6	0		3	0	0	0	0
Otu4766	0	1	0	0	1		4	7	3	2	0		18	1	0	0	1
Otu613	0	1	0	0	0		16	6	5	5	0		4	1	0	0	0
Otu3525	0	0	1	2	1		4	7	5	1	0		10	5	0	0	2
Otu3221	0	0	1	1	3		2	1	4	6	2		7	0	1	0	10
Otu2119	0	0	1	0	1		11	2	1	2	0		16	2	0	1	1
Otu1312	0	0	0	3	0		3	6	9	4	0		10	1	0	1	1
Otu1736	0	0	0	3	0		7	8	9	0	0		6	4	0	0	1
Otu439	0	0	0	2	0		12	4	12	6	0		2	0	0	0	0
Otu1402	0	0	0	1	0		21	3	5	1	0		6	1	0	0	0
Otu2439	0	0	0	0	2		0	3	4	1	0		18	4	6	0	0
Otu5644	0	0	0	0	1		10	5	0	11	0		5	2	0	0	4
Otu2177	0	0	0	0	0		6	5	3	2	0		16	3	0	0	3
Otu2278	0	0	0	0	0		1	0	0	0	0		11	3	7	7	9
Otu2779	0	0	0	0	0		6	3	5	0	0		12	3	0	2	7
Otu3297	2	0	0	3	1		7	2	5	1	0		13	1	0	0	2
Otu2692	2	0	0	0	3		1	1	1	6	0		22	0	0	0	1
Otu670	1	1	2	0	0		19	2	4	1	0		6	1	0	0	0
Otu1726	1	1	0	0	0		15	6	5	1	1		6	0	0	0	1
Otu822	0	7	0	3	0		3	7	14	1	1		0	0	1	0	0
Otu1741	0	2	1	0	0		11	3	2	1	0		9	1	1	0	6
Otu774	0	2	0	0	0		8	13	4	2	0		2	1	0	3	2
Otu3356	0	1	0	0	0		4	1	2	4	0		19	2	1	3	0
Otu771	0	0	2	1	0		7	10	5	3	0		7	1	1	0	0
Otu4489	0	0	1	2	5		9	0	3	5	0		10	1	0	0	1
Otu1370	0	0	1	0	0		6	8	3	9	0		3	2	3	1	1
Otu178	0	0	0	1	2		6	10	4	9	0		2	2	0	0	1
Otu7654	0	0	0	1	2		5	2	6	10	0		7	1	1	1	1
Otu4434	0	0	0	1	1		6	12	6	0	0		8	1	0	0	2
Otu2650	0	0	0	1	0		5	2	7	0	0		14	6	1	0	1
Otu2220	0	0	0	0	2		4	1	1	3	0		14	3	0	0	9
Otu1183	0	0	0	0	1		11	0	5	6	0		10	1	1	0	2
Otu1412	0	0	0	0	1		12	8	4	9	0		0	1	0	1	1
Otu3285	0	0	0	0	1		10	2	8	1	0		11	2	0	0	2
Otu1336	0	0	0	0	0		5	2	5	16	0		3	0	0	5	1
Otu2041	0	0	0	0	0		4	4	1	2	0		25	1	0	0	0
Otu2756	2	1	0	2	0		3	3	2	2	0		13	2	1	0	5
Otu2977	2	1	0	0	0		7	8	2	5	0		9	1	1	0	0
Otu6708	1	2	3	0	1		7	3	2	3	0		9	2	1	2	0
Otu4532	1	1	0	0	0		5	3	6	1	0		14	2	2	0	1
Otu1147	1	0	0	2	0		11	7	3	3	0		7	1	0	1	0
Otu2825	1	0	0	1	0		6	10	2	6	0		8	1	0	0	1
Otu4372	1	0	0	0	1		10	2	3	0	0		10	7	0	0	2
Otu3579	1	0	0	0	0		6	7	2	0	0		17	2	0	0	1
Otu3916	1	0	0	0	0		4	2	7	3	0		13	1	5	0	0
Otu5210	0	17	9	2	2		0	0	2	0	0		0	0	2	1	1
Otu8094	0	6	4	6	7		4	4	1	1	0		2	0	1	0	0
Otu5086	0	1	1	8	10		5	3	3	0	0		5	0	0	0	0
Otu3651	0	1	0	1	0		5	3	3	4	1		13	4	0	1	0
Otu3193	0	1	0	0	1		7	4	1	2	0		14	2	0	2	2
Otu3160	0	0	3	2	2		3	5	4	2	0		8	4	1	0	2
Otu856	0	0	1	0	0		3	9	0	12	0		7	3	1	0	0
Otu2754	0	0	0	5	4		4	1	2	3	0		16	1	0	0	0
Otu2538	0	0	0	3	4		5	3	2	6	1		6	3	1	0	2
Otu986	0	0	0	1	4		4	2	3	7	0		11	0	2	1	1
Otu3811	0	0	0	0	3		13	4	8	2	0		2	4	0	0	0
Otu1102	0	0	0	0	1		16	4	7	5	0		2	1	0	0	0
Otu1613	0	0	0	0	1		3	6	4	6	0		3	1	1	4	7
Otu5512	0	0	0	0	1		2	2	1	3	0		17	7	0	3	0
Otu2442	0	0	0	0	0		3	3	4	4	1		10	3	1	4	3
Otu892	0	0	0	0	0		8	13	5	4	0		5	1	0	0	0
Otu935	0	0	0	0	0		14	5	8	4	0		1	0	0	1	3
Otu1051	4	0	0	0	0		13	7	6	0	0		5	0	0	0	0
Otu1303	2	0	0	0	3		8	3	6	3	0		4	2	1	0	3
Otu1027	1	0	1	0	1		3	6	5	0	0		11	3	0	1	3
Otu1903	1	0	0	0	0		10	3	3	5	0		11	2	0	0	0
Otu3966	0	6	2	10	6		0	0	0	0	0		0	9	0	1	1
Otu7610	0	2	0	2	4		0	2	0	1	0		1	7	1	3	12
Otu3801	0	2	0	0	1		7	1	0	2	0		17	1	0	0	4
Otu2059	0	2	0	0	0		5	4	1	2	0		15	4	2	0	0
Otu950	0	1	0	1	1		6	5	5	2	0		14	0	0	0	0
Otu1209	0	1	0	0	0		6	8	4	0	0		9	5	2	0	0
Otu175	0	0	3	0	0		13	5	2	5	0		1	6	0	0	0
Otu3562	0	0	3	0	0		3	17	3	2	0		5	2	0	0	0
Otu1901	0	0	2	0	0		6	2	7	6	0		6	1	0	1	4
Otu7583	0	0	1	2	5		5	1	4	2	0		9	0	0	0	6
Otu1345	0	0	1	0	1		6	7	5	2	0		6	3	1	1	2
Otu610	0	0	0	2	1		2	5	5	13	0		2	2	1	1	1
Otu1699	0	0	0	2	0		3	1	5	1	0		10	4	1	4	4
Otu1532	0	0	0	1	3		4	1	1	4	0		10	2	2	3	4
Otu2530	0	0	0	1	1		8	0	5	6	0		13	0	0	0	1
Otu3299	0	0	0	1	1		8	11	4	2	1		3	2	0	0	2
Otu3745	0	0	0	1	1		2	2	5	4	0		12	2	0	0	6
Otu1279	0	0	0	1	0		14	4	8	1	0		6	0	1	0	0
Otu983	0	0	0	1	0		5	10	7	2	3		6	0	1	0	0
Otu7951	0	0	0	0	2		10	2	4	6	0		3	3	0	1	4
Otu875	0	0	0	0	2		15	6	7	1	0		2	0	2	0	0
Otu2452	0	0	0	0	1		4	1	9	2	0		9	3	4	0	2
Otu2107	0	0	0	0	0		14	10	4	2	0		5	0	0	0	0
Otu3419	0	0	0	0	0		0	2	0	0	0		17	2	2	1	11
Otu4143	0	0	0	0	0		3	10	9	6	0		4	2	0	1	0
Otu13	7	2	2	3	3		4	1	1	1	1		0	0	3	5	1
Otu3422	2	0	3	0	0		3	5	6	1	0		11	0	1	1	1
Otu1271	2	0	0	2	2		8	7	3	6	1		3	0	0	0	0
Otu2145	0	2	1	2	0		9	4	2	3	0		5	1	1	0	4
Otu3368	0	2	0	5	5		0	0	0	0	0		8	8	4	2	0
Otu3547	0	2	0	1	1		8	0	2	4	0		11	4	0	0	1
Otu5046	0	2	0	0	2		4	3	4	1	0		11	6	1	0	0
Otu2796	0	1	0	0	0		8	2	2	4	0		10	3	3	1	0
Otu1585	0	0	1	1	1		2	4	0	5	0		7	1	0	0	12
Otu2293	0	0	1	0	0		1	2	4	6	0		0	0	0	3	17
Otu2647	0	0	1	0	0		2	1	9	3	0		17	1	0	0	0
Otu4395	0	0	0	2	1		8	1	1	0	0		14	6	1	0	0
Otu4556	0	0	0	2	1		1	2	2	5	0		12	2	4	1	2
Otu1063	0	0	0	1	3		10	3	6	1	0		5	2	0	2	1
Otu1568	0	0	0	1	1		3	2	5	0	0		19	3	0	0	0
Otu2379	0	0	0	1	1		5	3	3	1	0		9	0	3	0	8
Otu1927	0	0	0	1	0		11	7	4	7	0		1	1	2	0	0
Otu2372	0	0	0	1	0		2	1	4	6	0		9	7	0	1	3
Otu3918	0	0	0	1	0		10	3	5	0	0		6	2	1	0	6
Otu1774	0	0	0	0	2		1	8	4	9	0		5	1	1	0	3
Otu1638	0	0	0	0	1		8	7	7	6	0		3	0	1	0	1
Otu885	0	0	0	0	1		13	3	3	11	0		1	2	0	0	0
Otu1081	0	0	0	0	0		8	4	3	4	2		13	0	0	0	0
Otu2034	0	0	0	0	0		3	4	3	1	0		11	2	1	1	8
Otu4153	0	0	0	0	0		7	5	1	2	0		15	1	2	0	1
Otu7020	0	0	0	0	0		0	0	0	0	0		0	0	11	12	11
Otu877	0	0	0	0	0		6	8	5	9	1		4	0	0	0	1
Otu3835	2	0	1	0	3		2	3	1	2	0		13	3	1	0	2
Otu6419	2	0	0	1	0		7	1	4	1	0		10	4	0	2	1
Otu3748	2	0	0	0	1		7	3	3	0	0		14	0	2	0	1
Otu2018	1	0	0	1	2		1	0	0	4	0		6	0	1	2	15
Otu790	1	0	0	1	1		6	1	8	3	0		6	1	1	0	4
Otu6348	0	4	7	8	14		0	0	0	0	0		0	0	0	0	0
Otu1076	0	2	3	8	5		2	0	2	2	1		2	1	1	1	3
Otu1894	0	1	2	0	0		3	7	4	3	0		5	4	0	2	2
Otu3084	0	1	0	1	2		7	2	3	1	0		10	1	4	1	0
Otu5003	0	1	0	1	0		6	4	0	0	0		17	0	1	1	2
Otu2468	0	1	0	0	2		16	1	5	1	0		4	1	1	0	1
Otu4279	0	1	0	0	1		8	7	3	2	0		6	3	0	2	0
Otu3644	0	1	0	0	0		11	6	6	4	0		5	0	0	0	0
Otu4780	0	1	0	0	0		3	5	1	3	0		12	5	0	0	3
Otu5846	0	0	2	0	1		5	0	4	6	0		11	0	1	0	3
Otu2072	0	0	0	2	1		5	3	5	9	0		3	2	0	1	2
Otu6610	0	0	0	1	0		0	0	17	10	1		1	1	0	1	1
Otu1330	0	0	0	0	4		3	0	0	21	2		2	0	1	0	0
Otu3030	0	0	0	0	2		1	4	0	1	0		17	1	6	0	1
Otu1214	0	0	0	0	1		6	4	7	1	0		11	3	0	0	0
Otu8713	0	0	0	0	1		6	2	2	0	2		13	1	1	1	4
Otu952	0	0	0	0	1		5	3	3	18	0		2	0	0	0	1
Otu2533	0	0	0	0	0		4	3	2	8	0		13	1	0	0	2
Otu889	0	0	0	0	0		4	4	3	10	0		9	0	0	0	3
Otu957	2	0	1	1	0		1	0	14	9	0		0	0	2	0	2
Otu823	2	0	1	0	0		13	4	4	2	0		5	0	0	0	1
Otu5843	2	0	0	0	0		6	5	1	1	0		14	1	1	0	1
Otu1730	1	1	0	1	0		6	1	5	9	0		8	0	0	0	0
Otu1066	1	0	0	2	0		11	4	5	6	0		0	1	0	0	2
Otu5327	0	9	10	12	1		0	0	0	0	0		0	0	0	0	0
Otu1512	0	3	0	1	0		6	5	3	8	0		2	3	1	0	0
Otu836	0	3	0	0	0		12	2	3	3	0		5	1	0	0	3
Otu1331	0	2	5	1	7		1	6	3	2	0		5	0	0	0	0
Otu2237	0	2	1	0	1		4	4	3	10	3		2	0	0	1	1
Otu1228	0	2	0	3	1		4	6	1	0	0		10	4	0	1	0
Otu1648	0	2	0	0	0		21	5	0	0	0		2	1	1	0	0
Otu3496	0	1	1	0	1		9	2	4	1	1		10	2	0	0	0
Otu2426	0	1	1	0	0		2	2	4	2	0		8	2	0	0	10
Otu1287	0	1	0	2	0		6	3	2	0	0		11	5	1	0	1
Otu3956	0	1	0	0	2		3	2	7	5	2		7	2	0	1	0
Otu1349	0	1	0	0	0		9	5	5	2	0		9	1	0	0	0
Otu1979	0	0	3	1	8		11	2	2	1	0		3	0	0	0	1
Otu1513	0	0	2	1	1		0	0	16	10	0		0	0	0	1	1
Otu2688	0	0	1	4	1		3	0	2	1	0		9	3	2	2	4
Otu2828	0	0	1	0	4		1	0	6	20	0		0	0	0	0	0
Otu775	0	0	1	0	2		6	8	4	5	0		2	0	0	2	2
Otu1481	0	0	1	0	1		5	4	3	5	0		11	1	0	0	1
Otu2423	0	0	1	0	0		4	1	2	3	0		17	0	0	0	4
Otu2866	0	0	0	4	1		4	1	2	8	3		5	0	1	0	3
Otu1783	0	0	0	3	0		1	1	17	6	0		0	0	1	2	1
Otu4368	0	0	0	3	0		3	5	3	4	0		10	3	0	0	1
Otu1454	0	0	0	2	1		4	5	7	4	0		4	1	0	2	2
Otu1672	0	0	0	2	1		1	8	4	2	0		6	5	1	0	2
Otu2458	0	0	0	1	2		7	3	5	1	0		11	0	0	0	2
Otu3474	0	0	0	1	2		7	8	5	3	0		3	0	0	0	3
Otu3226	0	0	0	1	0		4	3	2	1	0		16	3	0	0	2
Otu3654	0	0	0	1	0		15	2	1	8	0		4	1	0	0	0
Otu3812	0	0	0	1	0		13	7	2	2	0		7	0	0	0	0
Otu593	0	0	0	1	0		19	3	3	2	0		3	1	0	0	0
Otu788	0	0	0	1	0		9	4	6	9	0		3	0	0	0	0
Otu2173	0	0	0	0	4		9	5	3	2	0		9	0	0	0	0
Otu1103	0	0	0	0	0		11	8	3	4	1		4	1	0	0	0
Otu1199	0	0	0	0	0		0	0	10	20	2		0	0	0	0	0
Otu1679	0	0	0	0	0		1	2	8	1	0		13	1	0	2	4
Otu1759	0	0	0	0	0		7	6	4	1	0		6	5	1	0	2
Otu5534	0	0	0	0	0		10	7	4	3	0		4	2	0	0	2
Otu7165	0	0	0	0	0		4	1	4	0	0		16	4	1	1	1
Otu1022	2	0	0	6	0		13	4	2	1	0		3	0	0	0	0
Otu1509	1	2	0	0	2		7	1	3	2	0		10	0	1	1	1
Otu2755	1	1	0	0	2		10	3	1	4	0		8	1	0	0	0
Otu5600	1	0	1	0	3		11	0	1	0	0		10	4	0	0	0
Otu1407	1	0	0	1	1		8	4	5	5	0		2	1	0	0	3
Otu2026	1	0	0	0	1		0	5	14	4	1		2	1	0	1	1
Otu2735	1	0	0	0	0		13	5	5	2	0		5	0	0	0	0
Otu2801	1	0	0	0	0		3	2	2	1	0		10	2	5	1	4
Otu2032	0	5	0	0	1		4	4	7	4	1		1	2	0	0	2
Otu2234	0	2	2	1	1		4	6	3	0	0		9	3	0	0	0
Otu1123	0	2	0	2	0		5	1	4	5	0		12	0	0	0	0
Otu1305	0	1	1	0	0		6	9	4	1	0		8	0	0	0	1
Otu1690	0	1	1	0	0		4	6	5	5	0		6	2	0	0	1
Otu3974	0	1	0	4	1		2	3	1	5	0		9	4	1	0	0
Otu6520	0	1	0	1	1		0	9	6	0	0		3	4	1	1	4
Otu3095	0	1	0	1	0		3	3	4	4	0		12	1	2	0	0
Otu2565	0	1	0	0	0		13	7	4	5	0		0	0	0	0	1
Otu7425	0	0	3	1	1		0	1	12	8	2		2	0	1	0	0
Otu1166	0	0	2	1	0		8	2	0	2	0		14	0	0	0	2
Otu425	0	0	1	0	2		11	7	3	5	0		2	0	0	0	0
Otu2753	0	0	1	0	0		8	1	1	2	0		9	3	3	0	3
Otu4545	0	0	1	0	0		13	2	2	0	0		11	2	0	0	0
Otu1887	0	0	0	5	9		0	1	7	3	0		2	2	0	0	2
Otu4307	0	0	0	3	0		3	1	4	5	0		14	0	0	0	1
Otu2800	0	0	0	2	2		5	2	2	1	0		17	0	0	0	0
Otu1146	0	0	0	1	0		7	5	5	9	0		3	0	0	0	1
Otu3115	0	0	0	1	0		0	0	10	17	0		0	2	1	0	0
Otu588	0	0	0	0	3		1	2	4	11	0		1	2	0	1	6
Otu1319	0	0	0	0	1		8	8	7	5	0		2	0	0	0	0
Otu1043	0	0	0	0	0		11	1	10	3	0		5	0	0	0	1
Otu160	0	0	0	0	0		3	5	13	5	0		2	0	0	1	2
Otu1662	0	0	0	0	0		10	3	1	6	0		10	1	0	0	0
Otu1797	0	0	0	0	0		2	10	3	8	0		3	2	0	1	2
Otu1938	0	0	0	0	0		2	2	2	1	0		18	0	1	0	5
Otu1959	0	0	0	0	0		11	6	3	9	1		0	0	0	0	1
Otu2115	0	0	0	0	0		2	4	3	1	0		12	2	4	0	3
Otu2942	0	0	0	0	0		4	6	0	3	0		16	1	1	0	0
Otu3177	0	0	0	0	0		9	9	4	3	0		2	0	1	0	3
Otu3486	0	0	0	0	0		8	3	2	16	0		1	0	0	0	1
Otu3797	0	0	0	0	0		7	3	3	0	0		15	1	0	1	1
Otu9725	0	0	0	0	0		5	1	0	0	0		16	4	1	3	1
Otu492	2	0	0	0	1		3	2	8	7	0		4	0	2	0	1
Otu2190	2	0	0	0	0		3	1	1	0	0		11	0	0	2	10
Otu1715	1	1	0	3	0		5	4	6	1	0		7	0	0	0	2
Otu3976	1	1	0	0	2		5	2	4	1	0		8	5	0	0	1
Otu1893	1	0	1	2	0		1	1	12	2	1		3	0	3	2	1
Otu905	1	0	1	1	1		17	3	4	1	0		1	0	0	0	0
Otu2040	1	0	0	1	0		5	5	7	1	0		5	2	0	0	3
Otu2001	1	0	0	0	0		9	4	5	4	1		3	1	0	1	1
Otu5254	0	11	3	1	4		0	0	0	5	0		0	5	1	0	0
Otu9498	0	3	3	4	1		0	0	0	0	0		0	3	5	4	7
Otu2979	0	3	0	0	1		7	5	4	1	0		7	0	1	0	1
Otu798	0	2	5	3	2		0	1	0	2	0		4	0	3	6	2
Otu3104	0	2	5	1	1		6	0	0	0	0		15	0	0	0	0
Otu1833	0	2	0	1	1		3	2	3	2	0		13	3	0	0	0
Otu1892	0	1	1	0	0		4	3	0	1	0		16	0	0	0	4
Otu7885	0	1	0	2	7		5	4	1	5	0		5	0	0	0	0
Otu4857	0	1	0	1	3		1	1	3	4	0		11	0	0	2	3
Otu3639	0	1	0	1	1		3	1	2	0	0		16	5	0	0	0
Otu3389	0	0	2	2	26		0	0	0	0	0		0	0	0	0	0
Otu9720	0	0	1	2	0		3	3	5	8	2		4	1	0	1	0
Otu4098	0	0	1	1	1		3	3	3	1	0		7	5	1	2	2
Otu3043	0	0	1	0	0		3	0	6	4	0		7	1	1	0	7
Otu7906	0	0	0	5	1		10	2	0	0	0		11	0	0	0	1
Otu2951	0	0	0	2	2		6	4	2	2	1		7	1	2	0	1
Otu1283	0	0	0	2	1		8	6	4	2	0		4	1	1	1	0
Otu3759	0	0	0	2	1		7	3	6	1	0		6	2	0	0	2
Otu1216	0	0	0	2	0		3	8	1	4	0		6	0	0	4	2
Otu2242	0	0	0	2	0		1	4	9	9	0		1	1	1	0	2
Otu2836	0	0	0	1	3		3	4	2	6	0		8	1	1	0	1
Otu601	0	0	0	1	1		6	4	6	5	0		6	0	0	0	1
Otu1098	0	0	0	1	0		2	7	1	6	0		7	2	0	0	4
Otu1243	0	0	0	1	0		5	3	15	3	0		1	0	1	0	1
Otu2167	0	0	0	1	0		5	2	0	3	0		16	1	0	0	2
Otu2507	0	0	0	1	0		0	1	0	0	0		16	9	0	0	3
Otu2795	0	0	0	1	0		2	5	3	1	0		18	0	0	0	0
Otu1308	0	0	0	0	3		9	4	1	7	0		5	1	0	0	0
Otu2186	0	0	0	0	3		6	0	1	13	0		6	0	0	1	0
Otu1445	0	0	0	0	2		4	7	5	4	0		4	3	0	0	1
Otu6505	0	0	0	0	2		2	4	0	2	0		1	0	0	4	15
Otu1696	0	0	0	0	1		7	4	11	1	0		5	1	0	0	0
Otu2743	0	0	0	0	1		6	3	0	2	0		11	2	0	1	4
Otu692	0	0	0	0	1		9	14	2	1	0		2	0	0	0	1
Otu1327	0	0	0	0	0		6	2	3	1	0		10	4	0	2	2
Otu1900	0	0	0	0	0		9	4	5	1	1		8	1	0	0	1
Otu1983	0	0	0	0	0		1	3	1	2	0		14	4	2	0	3
Otu3054	0	0	0	0	0		3	2	12	6	0		1	0	0	3	3
Otu3296	0	0	0	0	0		8	4	10	4	0		3	1	0	0	0
Otu9886	0	0	0	0	0		15	2	5	3	0		3	2	0	0	0
Otu768	1	0	0	0	1		5	3	5	11	0		2	0	0	0	1
Otu2135	1	0	0	0	0		11	5	2	1	2		7	0	0	0	0
Otu3170	1	0	0	0	0		4	3	8	1	0		5	1	3	0	3
Otu5414	0	3	8	7	4		0	3	3	0	0		1	0	0	0	0
Otu2976	0	3	0	1	1		3	0	0	0	0		7	9	3	1	1
Otu2188	0	2	0	0	1		2	4	4	4	0		6	4	0	1	1
Otu8634	0	1	3	15	9		0	0	1	0	0		0	0	0	0	0
Otu1423	0	1	1	0	0		11	7	6	1	0		2	0	0	0	0
Otu2799	0	1	1	0	0		5	1	5	1	0		13	0	1	0	1
Otu1626	0	1	0	2	0		2	6	2	4	0		9	0	2	0	1
Otu2583	0	1	0	1	1		2	1	3	12	0		1	2	0	0	5
Otu3442	0	1	0	1	1		2	3	1	4	0		11	0	2	2	1
Otu3162	0	1	0	0	2		8	7	5	4	0		1	0	0	0	1
Otu5301	0	0	5	14	10		0	0	0	0	0		0	0	0	0	0
Otu5609	0	0	3	0	0		11	2	2	4	1		6	0	0	0	0
Otu2528	0	0	2	1	0		5	5	3	1	0		11	1	0	0	0
Otu550	0	0	1	2	2		4	2	2	3	0		8	3	0	0	2
Otu3219	0	0	0	6	9		2	5	0	1	0		5	1	0	0	0
Otu2204	0	0	0	1	1		3	9	3	7	0		4	0	1	0	0
Otu1404	0	0	0	1	0		1	1	1	2	0		8	1	1	5	8
Otu3802	0	0	0	1	0		7	0	3	3	0		10	5	0	0	0
Otu3844	0	0	0	1	0		3	3	2	1	0		12	3	0	0	4
Otu2973	0	0	0	0	5		8	2	1	4	0		5	0	0	1	3
Otu2076	0	0	0	0	3		6	2	5	2	0		9	2	0	0	0
Otu1834	0	0	0	0	1		1	7	3	6	0		7	2	0	0	2
Otu2212	0	0	0	0	1		6	8	4	6	0		2	2	0	0	0
Otu1757	0	0	0	0	0		3	7	3	4	0		7	3	0	0	2
Otu1880	0	0	0	0	0		11	2	5	4	0		6	0	0	0	1
Otu3429	0	0	0	0	0		8	4	0	2	0		9	3	0	1	2
Otu4285	0	0	0	0	0		0	2	3	0	0		23	1	0	0	0
Otu7742	0	0	0	0	0		4	10	8	5	0		1	0	1	0	0
Otu811	0	0	0	0	0		6	9	3	1	0		4	2	0	2	2
Otu900	0	0	0	0	0		2	0	0	1	0		2	0	0	2	22
Otu9125	0	0	0	0	0		0	8	17	2	1		1	0	0	0	0
Otu932	0	0	0	0	0		13	4	4	3	0		1	0	2	1	1
Otu33	4	1	0	1	0		0	1	1	0	5		2	1	3	5	4
Otu2407	3	0	0	0	1		4	4	4	2	0		3	7	0	0	0
Otu2109	2	0	0	0	1		4	9	3	1	0		5	2	0	0	1
Otu2274	2	0	0	0	1		6	4	5	3	0		6	1	0	0	0
Otu6895	2	0	0	0	0		2	3	1	4	0		15	0	0	0	1
Otu1614	1	1	0	0	0		4	5	2	2	0		6	1	0	0	6
Otu896	1	0	0	0	0		5	5	0	8	0		3	3	1	1	1
Otu6131	0	16	3	3	6		0	0	0	0	0		0	0	0	0	0
Otu758	0	4	0	0	0		7	2	5	6	0		2	1	0	0	1
Otu1218	0	3	0	2	1		6	3	0	1	0		8	4	0	0	0
Otu9379	0	3	0	0	1		8	1	2	2	1		9	0	0	0	1
Otu3576	0	2	1	0	0		6	5	2	3	0		3	1	0	0	5
Otu2327	0	2	0	1	5		6	3	6	2	0		2	1	0	0	0
Otu2736	0	2	0	1	0		2	1	2	1	0		11	2	0	0	6
Otu1073	0	2	0	0	0		6	6	4	1	0		3	3	0	0	3
Otu1112	0	1	3	1	1		7	7	6	1	0		0	0	1	0	0
Otu2832	0	1	1	5	5		3	1	4	1	0		0	2	1	0	4
Otu1739	0	1	1	2	0		0	2	0	2	0		0	1	0	2	17
Otu3003	0	1	0	4	4		4	1	4	1	0		7	1	0	0	1
Otu1113	0	1	0	0	0		3	7	10	5	0		2	0	0	0	0
Otu3586	0	1	0	0	0		6	2	3	1	0		7	5	1	0	2
Otu2476	0	0	3	2	1		9	3	4	4	0		1	0	0	0	1
Otu4191	0	0	2	0	3		1	0	11	8	0		1	0	0	0	2
Otu1045	0	0	2	0	1		10	9	1	4	0		0	1	0	0	0
Otu6397	0	0	1	3	4		0	0	2	1	0		0	7	0	0	10
Otu1864	0	0	1	1	2		10	0	6	3	0		1	2	0	0	2
Otu1206	0	0	1	1	0		14	3	0	6	0		3	0	0	0	0
Otu1041	0	0	1	0	0		3	7	10	0	0		4	1	2	0	0
Otu1542	0	0	1	0	0		8	10	2	3	0		3	1	0	0	0
Otu2981	0	0	1	0	0		4	2	0	6	0		9	1	0	0	5
Otu3833	0	0	1	0	0		3	3	3	5	0		8	1	1	0	3
Otu818	0	0	1	0	0		12	0	7	5	1		1	0	0	0	1
Otu3173	0	0	0	4	3		2	0	4	13	0		1	0	0	0	1
Otu851	0	0	0	4	1		1	7	5	3	0		7	0	0	0	0
Otu746	0	0	0	3	1		5	3	2	7	0		6	1	0	0	0
Otu5907	0	0	0	2	2		6	1	2	3	0		9	3	0	0	0
Otu9523	0	0	0	2	2		1	4	2	1	0		5	1	1	2	7
Otu1393	0	0	0	1	2		8	6	2	5	0		4	0	0	0	0
Otu2192	0	0	0	1	2		1	2	2	3	0		11	2	1	0	3
Otu3255	0	0	0	1	2		1	0	2	0	0		18	1	3	0	0
Otu3655	0	0	0	1	2		5	0	0	2	0		15	1	2	0	0
Otu2374	0	0	0	1	1		1	0	4	5	0		6	4	4	0	2
Otu2988	0	0	0	1	1		3	3	6	3	0		7	2	0	0	2
Otu3062	0	0	0	1	1		4	2	4	2	0		11	2	0	0	1
Otu1925	0	0	0	1	0		8	1	0	7	0		9	1	0	0	1
Otu2106	0	0	0	1	0		7	4	1	3	3		8	0	0	0	1
Otu4781	0	0	0	1	0		3	2	3	2	0		12	1	1	0	3
Otu1084	0	0	0	0	4		5	9	6	1	0		2	1	0	0	0
Otu7812	0	0	0	0	2		6	5	2	4	0		5	3	0	0	1
Otu2004	0	0	0	0	1		1	9	3	2	1		4	1	1	3	2
Otu1421	0	0	0	0	0		4	7	7	5	0		3	1	0	0	1
Otu1942	0	0	0	0	0		0	0	0	0	0		7	2	0	1	18
Otu1996	0	0	0	0	0		7	8	3	9	0		1	0	0	0	0
Otu2413	0	0	0	0	0		7	7	4	2	0		4	4	0	0	0
Otu3142	0	0	0	0	0		6	3	2	1	0		10	5	0	0	1
Otu3158	0	0	0	0	0		7	3	3	0	0		12	3	0	0	0
Otu3192	0	0	0	0	0		7	3	1	3	0		12	1	1	0	0
Otu4174	0	0	0	0	0		0	2	5	11	0		8	1	0	0	1
Otu657	0	0	0	0	0		2	4	5	4	0		7	2	3	0	1
Otu943	0	0	0	0	0		6	2	6	0	3		8	0	0	0	3
Otu963	0	0	0	0	0		6	6	11	0	0		4	0	1	0	0
Otu1171	3	0	0	0	0		10	7	0	3	0		2	2	0	0	0
Otu1053	1	1	1	0	2		4	3	6	5	0		2	0	0	0	2
Otu1386	1	0	1	0	0		7	0	1	0	0		15	2	0	0	0
Otu2298	1	0	0	3	0		5	4	5	0	0		7	2	0	0	0
Otu3617	1	0	0	0	0		2	12	7	5	0		0	0	0	0	0
Otu2317	0	2	1	1	0		3	6	7	0	0		2	3	0	0	2
Otu9979	0	2	0	4	3		0	0	1	11	0		1	0	0	1	4
Otu2910	0	1	1	0	0		3	8	3	0	0		8	0	0	0	3
Otu1691	0	1	0	0	0		11	5	3	5	0		2	0	0	0	0
Otu2048	0	1	0	0	0		17	2	0	0	0		6	1	0	0	0
Otu991	0	0	2	2	0		3	9	4	3	0		2	0	0	0	2
Otu3817	0	0	1	3	0		6	1	4	2	0		10	0	0	0	0
Otu469	0	0	1	2	0		5	5	6	5	0		3	0	0	0	0
Otu1506	0	0	1	0	0		12	7	1	1	0		3	2	0	0	0
Otu9447	0	0	0	3	3		2	3	1	4	0		9	1	0	0	1
Otu3455	0	0	0	3	1		12	1	4	1	0		4	0	0	1	0
Otu1461	0	0	0	2	4		5	1	4	3	0		4	2	0	2	0
Otu990	0	0	0	1	1		9	2	6	2	0		4	1	0	0	1
Otu1359	0	0	0	1	0		1	3	4	3	0		10	3	1	1	0
Otu2624	0	0	0	1	0		4	3	1	0	0		15	3	0	0	0
Otu3045	0	0	0	1	0		7	1	2	0	0		11	5	0	0	0
Otu3411	0	0	0	1	0		6	5	10	2	0		2	0	0	1	0
Otu3924	0	0	0	1	0		0	4	0	0	0		18	1	2	0	1
Otu2844	0	0	0	0	4		5	2	0	0	0		10	2	0	1	3
Otu1256	0	0	0	0	2		7	14	1	1	0		2	0	0	0	0
Otu2682	0	0	0	0	2		5	0	2	1	0		12	1	2	0	2
Otu2675	0	0	0	0	1		1	3	3	0	0		15	0	0	0	4
[truncated: 6,327 more rows]
