# Supplementary material for: Biochemical Mechanisms and Microorganisms Involved in Anaerobic Testosterone Metabolism in Estuarine Sediments
Source: Front Microbiol. 2017 Aug 11;8:1520. doi: 10.3389/fmicb.2017.01520 (PMC5554518; doi:10.3389/fmicb.2017.01520)
Supplement: Supplementary file 3 [file Table_4.xlsx]

## Sheet: otus.nr_v128.wang.taxonomy
Table S4. Taxonomy of individual OTUs derived from the subface layer sediment treatments. The OTUs were assigned to the Silva v128 database using Mothur.
#OTU ID	Kingdom	Phylum	Class	Order	Family	Genus
Otu1	Bacteria	Proteobacteria	Epsilonproteobacteria	Campylobacterales	Helicobacteraceae	Sulfurimonas
Otu2	Bacteria	Proteobacteria	Gammaproteobacteria	Aeromonadales	Aeromonadaceae	Tolumonas
Otu3	Bacteria	Proteobacteria	Epsilonproteobacteria	Campylobacterales	Helicobacteraceae	Sulfurovum
Otu4	Bacteria	Cyanobacteria	Cyanobacteria	SubsectionI	FamilyI	Synechococcus
Otu5	Bacteria	Proteobacteria	Epsilonproteobacteria	Campylobacterales	Campylobacteraceae	Arcobacter
Otu6	Bacteria	Firmicutes	Clostridia	Clostridiales	Peptococcaceae	Thermincola
Otu7	Bacteria	Proteobacteria	Betaproteobacteria	Rhodocyclales	Rhodocyclaceae	Thauera
Otu8	Bacteria	Proteobacteria	Betaproteobacteria	Hydrogenophilales	Hydrogenophilaceae	uncultured
Otu9	Bacteria	Proteobacteria	Gammaproteobacteria	unclassified	unclassified	unclassified
Otu10	Bacteria	Proteobacteria	Epsilonproteobacteria	Campylobacterales	Campylobacteraceae	Sulfurospirillum
Otu11	Bacteria	Proteobacteria	Gammaproteobacteria	Vibrionales	Vibrionaceae	Vibrio
Otu12	Bacteria	Fusobacteria	Fusobacteriia	Fusobacteriales	Fusobacteriaceae	Ilyobacter
Otu13	Bacteria	Firmicutes	Clostridia	Clostridiales	Ruminococcaceae	Oscillibacter
Otu14	Bacteria	Proteobacteria	Epsilonproteobacteria	Campylobacterales	Campylobacteraceae	Sulfurospirillum
Otu15	Bacteria	Cyanobacteria	Cyanobacteria	SubsectionI	FamilyI	unclassified
Otu16	Bacteria	Proteobacteria	Gammaproteobacteria	Aeromonadales	Aeromonadaceae	Tolumonas
Otu17	Bacteria	Proteobacteria	Gammaproteobacteria	Chromatiales	Ectothiorhodospiraceae	Thioalkalispira
Otu18	Bacteria	Proteobacteria	Gammaproteobacteria	Pseudomonadales	Pseudomonadaceae	Pseudomonas
Otu19	Bacteria	Proteobacteria	Betaproteobacteria	Burkholderiales	Comamonadaceae	Hydrogenophaga
Otu20	Bacteria	Proteobacteria	Epsilonproteobacteria	Campylobacterales	Helicobacteraceae	Sulfuricurvum
Otu21	Bacteria	Proteobacteria	Betaproteobacteria	Hydrogenophilales	Hydrogenophilaceae	uncultured
Otu22	Bacteria	Proteobacteria	Epsilonproteobacteria	Campylobacterales	Helicobacteraceae	Sulfurimonas
Otu23	Bacteria	Proteobacteria	Gammaproteobacteria	Chromatiales	Ectothiorhodospiraceae	Thioalkalispira
Otu24	Bacteria	Bacteroidetes	Cytophagia	Cytophagales	Cyclobacteriaceae	Algoriphagus
Otu25	Bacteria	Proteobacteria	Gammaproteobacteria	Vibrionales	Vibrionaceae	unclassified
Otu26	Bacteria	Proteobacteria	Gammaproteobacteria	Oceanospirillales	Oceanospirillaceae	Pseudohongiella
Otu27	Bacteria	Proteobacteria	Epsilonproteobacteria	Campylobacterales	Helicobacteraceae	Sulfurimonas
Otu28	Bacteria	Proteobacteria	Alphaproteobacteria	Rhodobacterales	Rhodobacteraceae	unclassified
Otu29	Bacteria	Proteobacteria	Gammaproteobacteria	Alteromonadales	Shewanellaceae	Shewanella
Otu30	Bacteria	Proteobacteria	Proteobacteria_Incertae_Sedis	Unknown_Order	Unknown_Family	Candidatus_Thiobios
Otu31	Bacteria	Proteobacteria	Betaproteobacteria	Burkholderiales	Comamonadaceae	unclassified
Otu32	Bacteria	Proteobacteria	Betaproteobacteria	Hydrogenophilales	Hydrogenophilaceae	uncultured
Otu33	Bacteria	Spirochaetae	Spirochaetes	Spirochaetales	Spirochaetaceae	Sphaerochaeta
Otu34	Bacteria	Proteobacteria	Gammaproteobacteria	Vibrionales	Vibrionaceae	Catenococcus
Otu35	Bacteria	Proteobacteria	Gammaproteobacteria	Pseudomonadales	Pseudomonadaceae	Pseudomonas
Otu36	Bacteria	Proteobacteria	Alphaproteobacteria	Rhodobacterales	Rhodobacteraceae	unclassified
Otu37	Bacteria	Actinobacteria	Coriobacteriia	Coriobacteriales	Coriobacteriaceae	uncultured
Otu38	Bacteria	Proteobacteria	Alphaproteobacteria	Sphingomonadales	Sphingomonadaceae	Novosphingobium
Otu39	Bacteria	Chloroflexi	unclassified	unclassified	unclassified	unclassified
Otu40	Bacteria	Proteobacteria	Betaproteobacteria	Hydrogenophilales	Hydrogenophilaceae	uncultured
Otu41	Bacteria	Proteobacteria	Betaproteobacteria	Nitrosomonadales	Gallionellaceae	unclassified
Otu42	Bacteria	Proteobacteria	Gammaproteobacteria	Oceanospirillales	Oceanospirillaceae	Marinobacterium
Otu43	Bacteria	Bacteroidetes	Flavobacteriia	Flavobacteriales	Flavobacteriaceae	Actibacter
Otu44	Bacteria	Proteobacteria	Gammaproteobacteria	Enterobacteriales	Enterobacteriaceae	unclassified
Otu45	Bacteria	Proteobacteria	Alphaproteobacteria	Rhodobacterales	Rhodobacteraceae	Thioclava
Otu46	Bacteria	Actinobacteria	Acidimicrobiia	Acidimicrobiales	OM1_clade	OM1_clade_ge
Otu47	Bacteria	Cyanobacteria	Chloroplast	Chloroplast_or	Chloroplast_fa	Chloroplast_ge
Otu48	Bacteria	Proteobacteria	Betaproteobacteria	Hydrogenophilales	Hydrogenophilaceae	Thiobacillus
Otu49	Bacteria	Proteobacteria	Epsilonproteobacteria	Campylobacterales	Helicobacteraceae	Sulfurimonas
Otu50	Bacteria	Proteobacteria	Alphaproteobacteria	Rhodobacterales	Rhodobacteraceae	Rhodobacter
Otu51	Bacteria	Proteobacteria	Epsilonproteobacteria	Campylobacterales	Campylobacteraceae	Arcobacter
Otu52	Bacteria	Firmicutes	Negativicutes	Selenomonadales	Acidaminococcaceae	uncultured
Otu53	Bacteria	Proteobacteria	Gammaproteobacteria	Enterobacteriales	Enterobacteriaceae	unclassified
Otu54	Bacteria	Proteobacteria	Betaproteobacteria	Burkholderiales	Comamonadaceae	Aquabacterium
Otu55	Bacteria	Bacteroidetes	Flavobacteriia	Flavobacteriales	Flavobacteriaceae	Cloacibacterium
Otu56	Bacteria	Proteobacteria	Deltaproteobacteria	Desulfobacterales	Desulfobacteraceae	SEEP-SRB1
Otu57	Bacteria	Proteobacteria	Gammaproteobacteria	Chromatiales	Ectothiorhodospiraceae	Thioalkalispira
Otu58	Bacteria	Proteobacteria	Gammaproteobacteria	Xanthomonadales	unclassified	unclassified
Otu59	Bacteria	Proteobacteria	Gammaproteobacteria	uncultured	uncultured_fa	uncultured_ge
Otu60	Bacteria	Proteobacteria	Betaproteobacteria	Burkholderiales	Comamonadaceae	unclassified
Otu61	Bacteria	Firmicutes	Clostridia	Clostridiales	Clostridiaceae_4	unclassified
Otu62	Bacteria	Proteobacteria	Epsilonproteobacteria	Campylobacterales	Helicobacteraceae	Sulfurovum
Otu63	Bacteria	Proteobacteria	Deltaproteobacteria	Desulfobacterales	Desulfobulbaceae	unclassified
Otu64	Bacteria	Proteobacteria	Gammaproteobacteria	Oceanospirillales	Oceanospirillaceae	Thalassolituus
Otu65	Bacteria	Proteobacteria	Deltaproteobacteria	Desulfobacterales	Desulfobulbaceae	Desulfobulbus
Otu66	Bacteria	Proteobacteria	Betaproteobacteria	Rhodocyclales	Rhodocyclaceae	unclassified
Otu67	Bacteria	Proteobacteria	Betaproteobacteria	Burkholderiales	Comamonadaceae	unclassified
Otu68	Bacteria	Proteobacteria	Betaproteobacteria	Rhodocyclales	Rhodocyclaceae	12up
Otu69	Bacteria	Proteobacteria	Epsilonproteobacteria	Campylobacterales	Helicobacteraceae	Sulfurimonas
Otu70	Bacteria	Bacteroidetes	Bacteroidetes_vadinHA17	Bacteroidetes_vadinHA17_or	Bacteroidetes_vadinHA17_fa	Bacteroidetes_vadinHA17_ge
Otu71	Bacteria	Gracilibacteria	Gracilibacteria_cl	Gracilibacteria_or	Gracilibacteria_fa	Gracilibacteria_ge
Otu72	Bacteria	Firmicutes	Clostridia	Clostridiales	Family_XII	Fusibacter
Otu73	Bacteria	Proteobacteria	Gammaproteobacteria	unclassified	unclassified	unclassified
Otu74	Bacteria	Proteobacteria	Betaproteobacteria	Burkholderiales	Comamonadaceae	unclassified
Otu75	Bacteria	Proteobacteria	Gammaproteobacteria	Xanthomonadales	JTB255_marine_benthic_group	JTB255_marine_benthic_group_ge
Otu76	Bacteria	Proteobacteria	Deltaproteobacteria	Desulfobacterales	Desulfobacteraceae	uncultured
Otu77	Bacteria	Proteobacteria	Betaproteobacteria	Burkholderiales	Alcaligenaceae	MWH-UniP1_aquatic_group
Otu78	Bacteria	Bacteroidetes	Flavobacteriia	Flavobacteriales	Flavobacteriaceae	unclassified
Otu79	Bacteria	Bacteroidetes	Flavobacteriia	Flavobacteriales	Flavobacteriaceae	unclassified
Otu80	Bacteria	Proteobacteria	Betaproteobacteria	Nitrosomonadales	Gallionellaceae	unclassified
Otu81	Bacteria	Proteobacteria	Epsilonproteobacteria	Campylobacterales	Campylobacteraceae	Arcobacter
Otu82	Bacteria	Firmicutes	Clostridia	Clostridiales	Family_XII	Fusibacter
Otu83	Bacteria	Proteobacteria	Deltaproteobacteria	Desulfuromonadales	Desulfuromonadaceae	Desulfuromonas
Otu84	Bacteria	Firmicutes	Clostridia	Clostridiales	Peptococcaceae	Thermincola
Otu85	Bacteria	Proteobacteria	Gammaproteobacteria	uncultured	uncultured_fa	uncultured_ge
Otu86	Bacteria	Proteobacteria	Gammaproteobacteria	Gammaproteobacteria_Incertae_Sedis	Unknown_Family	Sedimenticola
Otu87	Bacteria	Proteobacteria	Gammaproteobacteria	unclassified	unclassified	unclassified
Otu88	Bacteria	Proteobacteria	Alphaproteobacteria	Rhodobacterales	Rhodobacteraceae	Ketogulonicigenium
Otu89	Bacteria	Proteobacteria	Gammaproteobacteria	Pseudomonadales	Pseudomonadaceae	Pseudomonas
Otu90	Bacteria	Proteobacteria	Betaproteobacteria	Burkholderiales	Burkholderiaceae	Lautropia
Otu91	Bacteria	Actinobacteria	Actinobacteria	Micrococcales	Microbacteriaceae	Candidatus_Aquiluna
Otu92	Bacteria	Bacteroidetes	Flavobacteriia	Flavobacteriales	Flavobacteriaceae	unclassified
Otu93	Bacteria	Proteobacteria	Epsilonproteobacteria	Campylobacterales	Campylobacteraceae	Arcobacter
Otu94	Bacteria	Proteobacteria	Epsilonproteobacteria	Campylobacterales	Helicobacteraceae	Sulfurovum
Otu95	Bacteria	Proteobacteria	Gammaproteobacteria	Aeromonadales	Aeromonadaceae	Tolumonas
Otu96	Bacteria	Proteobacteria	Betaproteobacteria	Methylophilales	Methylophilaceae	unclassified
Otu97	Bacteria	Firmicutes	Clostridia	Clostridiales	Family_XII	Fusibacter
Otu98	Bacteria	Proteobacteria	Gammaproteobacteria	Gammaproteobacteria_Incertae_Sedis	Unknown_Family	Sedimenticola
Otu99	Bacteria	Bacteroidetes	Flavobacteriia	Flavobacteriales	Flavobacteriaceae	Lutibacter
Otu100	Bacteria	Actinobacteria	Coriobacteriia	Coriobacteriales	Coriobacteriaceae	uncultured
Otu101	Bacteria	Proteobacteria	Gammaproteobacteria	Cellvibrionales	Spongiibacteraceae	BD1-7_clade
Otu102	Bacteria	Proteobacteria	Deltaproteobacteria	Desulfobacterales	Desulfobacteraceae	Desulfobacter
Otu103	Bacteria	Proteobacteria	Deltaproteobacteria	unclassified	unclassified	unclassified
Otu104	Bacteria	Proteobacteria	Betaproteobacteria	unclassified	unclassified	unclassified
Otu105	Bacteria	Bacteroidetes	Flavobacteriia	Flavobacteriales	Flavobacteriaceae	Flavobacterium
Otu106	Bacteria	Proteobacteria	Betaproteobacteria	Methylophilales	Methylophilaceae	Methylotenera
Otu107	Bacteria	Bacteroidetes	Flavobacteriia	Flavobacteriales	Cryomorphaceae	unclassified
Otu108	Bacteria	Chloroflexi	Anaerolineae	Anaerolineales	Anaerolineaceae	uncultured
Otu109	Bacteria	Proteobacteria	Epsilonproteobacteria	Campylobacterales	Helicobacteraceae	Sulfurimonas
Otu110	Bacteria	Proteobacteria	Deltaproteobacteria	Desulfuromonadales	Sva1033	Sva1033_ge
Otu111	Bacteria	Bacteroidetes	Bacteroidia	Bacteroidales	Marinilabiaceae	uncultured
Otu112	Bacteria	Proteobacteria	Betaproteobacteria	Burkholderiales	Comamonadaceae	Simplicispira
Otu113	Bacteria	Proteobacteria	Gammaproteobacteria	Gammaproteobacteria_Incertae_Sedis	Unknown_Family	Thioalbus
Otu114	Bacteria	Proteobacteria	Deltaproteobacteria	Desulfobacterales	Desulfobulbaceae	unclassified
Otu115	Bacteria	Proteobacteria	Deltaproteobacteria	Desulfobacterales	Desulfobulbaceae	Desulfobulbus
Otu116	Bacteria	Bacteroidetes	Bacteroidia	Bacteroidales	Porphyromonadaceae	unclassified
Otu117	Bacteria	Proteobacteria	Gammaproteobacteria	Chromatiales	Ectothiorhodospiraceae	Thioalkalispira
Otu118	Bacteria	Proteobacteria	Deltaproteobacteria	Desulfuromonadales	unclassified	unclassified
Otu119	Bacteria	Proteobacteria	Alphaproteobacteria	Rhodobacterales	Rhodobacteraceae	Rhodobacter
Otu120	Bacteria	Proteobacteria	Gammaproteobacteria	Oceanospirillales	Oleiphilaceae	Oleiphilus
Otu121	Bacteria	Proteobacteria	Betaproteobacteria	Burkholderiales	Comamonadaceae	Acidovorax
Otu122	Bacteria	Proteobacteria	Gammaproteobacteria	Gammaproteobacteria_Incertae_Sedis	Unknown_Family	Sedimenticola
Otu123	Bacteria	Proteobacteria	Epsilonproteobacteria	Campylobacterales	Helicobacteraceae	Sulfurovum
Otu124	Bacteria	Fusobacteria	Fusobacteriia	Fusobacteriales	unclassified	unclassified
Otu125	Bacteria	Firmicutes	Clostridia	Clostridiales	Ruminococcaceae	unclassified
Otu126	Bacteria	Aminicenantes	Aminicenantes_cl	Aminicenantes_or	Aminicenantes_fa	Aminicenantes_ge
Otu127	Bacteria	Lentisphaerae	Oligosphaeria	Oligosphaerales	MVP-94	MVP-94_ge
Otu128	Bacteria	Proteobacteria	Deltaproteobacteria	Desulfobacterales	Desulfobulbaceae	Desulfobulbaceae_ge
Otu129	Bacteria	Proteobacteria	Deltaproteobacteria	unclassified	unclassified	unclassified
Otu130	Bacteria	Proteobacteria	Gammaproteobacteria	Cellvibrionales	Halieaceae	Parahaliea
Otu131	Bacteria	Bacteroidetes	Bacteroidetes_vadinHA17	Bacteroidetes_vadinHA17_or	Bacteroidetes_vadinHA17_fa	Bacteroidetes_vadinHA17_ge
Otu132	Bacteria	Bacteroidetes	Bacteroidia	Bacteroidia_Incertae_Sedis	Draconibacteriaceae	uncultured
Otu133	Bacteria	Proteobacteria	Betaproteobacteria	Rhodocyclales	Rhodocyclaceae	12up
Otu134	Bacteria	Firmicutes	Clostridia	Clostridiales	Peptostreptococcaceae	unclassified
Otu135	Bacteria	Actinobacteria	Actinobacteria	Micrococcales	Microbacteriaceae	Alpinimonas
Otu136	Bacteria	Firmicutes	Clostridia	Clostridiales	Family_XII	Acidaminobacter
Otu137	Bacteria	Proteobacteria	Gammaproteobacteria	Xanthomonadales	uncultured	uncultured_ge
Otu138	Bacteria	Proteobacteria	Gammaproteobacteria	Gammaproteobacteria_Incertae_Sedis	Unknown_Family	uncultured
Otu139	Bacteria	Proteobacteria	Deltaproteobacteria	Desulfobacterales	Desulfobulbaceae	Desulfobulbus
Otu140	Bacteria	Proteobacteria	Alphaproteobacteria	Rhodobacterales	Rhodobacteraceae	Marivita
Otu141	Bacteria	Thermotogae	Thermotogae	Kosmotogales	Kosmotogaceae	Mesotoga
Otu142	Bacteria	Proteobacteria	Gammaproteobacteria	Thiotrichales	Thiotrichaceae	uncultured
Otu143	Bacteria	Proteobacteria	Betaproteobacteria	Methylophilales	Methylophilaceae	unclassified
Otu144	Bacteria	Proteobacteria	Gammaproteobacteria	Gammaproteobacteria_Incertae_Sedis	Unknown_Family	uncultured
Otu145	Bacteria	Actinobacteria	Acidimicrobiia	Acidimicrobiales	Acidimicrobiaceae	unclassified
Otu146	Bacteria	Proteobacteria	Alphaproteobacteria	Rhizobiales	Rhodobiaceae	Anderseniella
Otu147	Bacteria	Proteobacteria	Deltaproteobacteria	Desulfarculales	Desulfarculaceae	Desulfatiglans
Otu148	Bacteria	Proteobacteria	Gammaproteobacteria	Cellvibrionales	Halieaceae	Halioglobus
Otu149	Bacteria	Proteobacteria	Proteobacteria_Incertae_Sedis	Unknown_Order	Unknown_Family	Candidatus_Thiobios
Otu150	Bacteria	Aminicenantes	Aminicenantes_cl	Aminicenantes_or	Aminicenantes_fa	Aminicenantes_ge
Otu151	Bacteria	Proteobacteria	Gammaproteobacteria	Cellvibrionales	Spongiibacteraceae	BD1-7_clade
Otu152	Bacteria	Proteobacteria	Gammaproteobacteria	Thiotrichales	Thiotrichaceae	uncultured
Otu153	Bacteria	Planctomycetes	Planctomycetacia	Planctomycetales	Planctomycetaceae	Planctomyces
Otu154	Bacteria	Proteobacteria	Deltaproteobacteria	Desulfobacterales	Desulfobacteraceae	uncultured
Otu155	Bacteria	Proteobacteria	Betaproteobacteria	Nitrosomonadales	Nitrosomonadaceae	uncultured
Otu156	Bacteria	Proteobacteria	Alphaproteobacteria	Caulobacterales	Hyphomonadaceae	Hyphomonas
Otu157	Bacteria	Proteobacteria	Deltaproteobacteria	Syntrophobacterales	Syntrophaceae	Smithella
Otu158	Bacteria	Proteobacteria	Deltaproteobacteria	Desulfobacterales	Desulfobacteraceae	Desulfococcus
Otu159	Bacteria	Chloroflexi	SJA-68	SJA-68_or	SJA-68_fa	SJA-68_ge
Otu160	Bacteria	Firmicutes	Clostridia	Clostridiales	Lachnospiraceae	unclassified
Otu161	Bacteria	Bacteroidetes	Bacteroidia	Bacteroidia_Incertae_Sedis	Draconibacteriaceae	unclassified
Otu162	Bacteria	Proteobacteria	Gammaproteobacteria	Chromatiales	Ectothiorhodospiraceae	Thioalkalispira
Otu163	Bacteria	Proteobacteria	Deltaproteobacteria	Desulfuromonadales	Sva1033	Sva1033_ge
Otu164	Bacteria	RBG-1_(Zixibacteria)	RBG-1_(Zixibacteria)_cl	RBG-1_(Zixibacteria)_or	RBG-1_(Zixibacteria)_fa	RBG-1_(Zixibacteria)_ge
Otu165	Bacteria	Bacteroidetes	Bacteroidia	Bacteroidia_Incertae_Sedis	Draconibacteriaceae	unclassified
Otu166	Bacteria	Caldiserica	Caldisericia	Caldisericales	LF045	LF045_ge
Otu167	Bacteria	Bacteroidetes	Sphingobacteriia	Sphingobacteriales	NS11-12_marine_group	NS11-12_marine_group_ge
Otu168	Bacteria	Proteobacteria	Epsilonproteobacteria	Campylobacterales	Helicobacteraceae	unclassified
Otu169	Bacteria	Parcubacteria	Parcubacteria_cl	Parcubacteria_or	Parcubacteria_fa	Parcubacteria_ge
Otu170	Bacteria	Proteobacteria	Gammaproteobacteria	Alteromonadales	Shewanellaceae	Shewanella
Otu171	Bacteria	Proteobacteria	Gammaproteobacteria	Chromatiales	Ectothiorhodospiraceae	Thiogranum
Otu172	Bacteria	Proteobacteria	Gammaproteobacteria	Oceanospirillales	Oceanospirillaceae	Marinobacterium
Otu173	Bacteria	Bacteroidetes	Sphingobacteriia	Sphingobacteriales	Lentimicrobiaceae	Lentimicrobiaceae_ge
Otu174	Bacteria	Bacteroidetes	Bacteroidetes_VC2.1_Bac22	Bacteroidetes_VC2.1_Bac22_or	Bacteroidetes_VC2.1_Bac22_fa	Bacteroidetes_VC2.1_Bac22_ge
Otu175	Bacteria	Proteobacteria	Deltaproteobacteria	Desulfovibrionales	Desulfovibrionaceae	Desulfovibrio
Otu176	Bacteria	Proteobacteria	Alphaproteobacteria	Sphingomonadales	Sphingomonadaceae	Novosphingobium
Otu177	Bacteria	Proteobacteria	Betaproteobacteria	Hydrogenophilales	Hydrogenophilaceae	Thiobacillus
Otu178	Bacteria	Nitrospirae	Nitrospira	Nitrospirales	Nitrospiraceae	uncultured
Otu179	Bacteria	Proteobacteria	Gammaproteobacteria	Thiotrichales	Thiotrichaceae	uncultured
Otu180	Bacteria	Proteobacteria	Deltaproteobacteria	Desulfobacterales	Desulfobacteraceae	Desulfosarcina
Otu181	Bacteria	Bacteroidetes	Bacteroidia	Bacteroidia_Incertae_Sedis	Draconibacteriaceae	uncultured
Otu182	Bacteria	Proteobacteria	Deltaproteobacteria	Desulfobacterales	Desulfobacteraceae	SEEP-SRB1
Otu183	Bacteria	Firmicutes	Clostridia	Clostridiales	Clostridiaceae_1	Clostridium_sensu_stricto_1
Otu184	Bacteria	Proteobacteria	Betaproteobacteria	Burkholderiales	Burkholderiaceae	Lautropia
Otu185	Bacteria	Firmicutes	Clostridia	Clostridiales	Ruminococcaceae	Hydrogenoanaerobacterium
Otu186	Bacteria	Proteobacteria	Alphaproteobacteria	Rhodobacterales	Rhodobacteraceae	Rhodobacter
Otu187	Bacteria	Proteobacteria	Gammaproteobacteria	unclassified	unclassified	unclassified
Otu188	Bacteria	Proteobacteria	Gammaproteobacteria	Gammaproteobacteria_Incertae_Sedis	Unknown_Family	uncultured
Otu189	Bacteria	Bacteroidetes	Cytophagia	Cytophagales	Flammeovirgaceae	uncultured
Otu190	Bacteria	Proteobacteria	Deltaproteobacteria	Desulfarculales	Desulfarculaceae	Desulfatiglans
Otu191	Bacteria	Proteobacteria	Deltaproteobacteria	Sva0485	Sva0485_fa	Sva0485_ge
Otu192	Bacteria	Latescibacteria	Latescibacteria_cl	Latescibacteria_or	Latescibacteria_fa	Latescibacteria_ge
Otu193	Bacteria	Proteobacteria	Gammaproteobacteria	unclassified	unclassified	unclassified
Otu194	Bacteria	Proteobacteria	Deltaproteobacteria	Desulfobacterales	Desulfobulbaceae	unclassified
Otu195	Bacteria	Proteobacteria	Deltaproteobacteria	Desulfobacterales	Desulfobacteraceae	unclassified
Otu196	Bacteria	Proteobacteria	Gammaproteobacteria	Enterobacteriales	Enterobacteriaceae	Raoultella
Otu197	Bacteria	Proteobacteria	Deltaproteobacteria	Desulfobacterales	Desulfobacteraceae	Desulfococcus
Otu198	Bacteria	Proteobacteria	Deltaproteobacteria	Desulfuromonadales	Desulfuromonadaceae	Desulfuromonas
Otu199	Bacteria	Chloroflexi	Anaerolineae	Anaerolineales	Anaerolineaceae	uncultured
Otu200	Bacteria	Bacteroidetes	Sphingobacteriia	Sphingobacteriales	Saprospiraceae	uncultured
Otu201	Bacteria	Proteobacteria	Alphaproteobacteria	Caulobacterales	Caulobacteraceae	Phenylobacterium
Otu202	Bacteria	Proteobacteria	Epsilonproteobacteria	Campylobacterales	Helicobacteraceae	Sulfurimonas
Otu203	Bacteria	Proteobacteria	Deltaproteobacteria	Sva0485	Sva0485_fa	Sva0485_ge
Otu204	Bacteria	Bacteroidetes	Bacteroidetes_BD2-2	Bacteroidetes_BD2-2_or	Bacteroidetes_BD2-2_fa	Bacteroidetes_BD2-2_ge
Otu205	Bacteria	Proteobacteria	Gammaproteobacteria	Thiotrichales	Piscirickettsiaceae	endosymbionts
Otu206	Bacteria	Proteobacteria	Gammaproteobacteria	Pseudomonadales	Moraxellaceae	Acinetobacter
Otu207	Bacteria	Proteobacteria	Gammaproteobacteria	Methylococcales	Methylococcaceae	Methyloparacoccus
Otu208	Bacteria	Atribacteria	Atribacteria_cl	Atribacteria_or	Atribacteria_fa	Atribacteria_ge
Otu209	Bacteria	Bacteroidetes	Bacteroidia	Bacteroidia_Incertae_Sedis	Draconibacteriaceae	uncultured
Otu210	Bacteria	Bacteroidetes	Flavobacteriia	Flavobacteriales	Flavobacteriaceae	uncultured
Otu211	Bacteria	Proteobacteria	Deltaproteobacteria	Desulfuromonadales	Desulfuromonadaceae	Pelobacter
Otu212	Bacteria	Firmicutes	Clostridia	Clostridiales	Peptostreptococcaceae	Peptoclostridium
Otu213	Bacteria	Firmicutes	Clostridia	Clostridiales	Family_XII	Fusibacter
Otu214	Bacteria	Proteobacteria	Betaproteobacteria	Rhodocyclales	Rhodocyclaceae	Dechloromonas
Otu215	Bacteria	Cyanobacteria	Chloroplast	Chloroplast_or	Chloroplast_fa	Chloroplast_ge
Otu216	Bacteria	Proteobacteria	Deltaproteobacteria	Syntrophobacterales	Syntrophaceae	uncultured
Otu217	Bacteria	Nitrospirae	Nitrospira	Nitrospirales	Nitrospiraceae	uncultured
Otu218	Bacteria	Bacteroidetes	Bacteroidia	Bacteroidia_Incertae_Sedis	Draconibacteriaceae	unclassified
Otu219	Bacteria	Proteobacteria	Gammaproteobacteria	1013-28-CG33	1013-28-CG33_fa	1013-28-CG33_ge
Otu220	Bacteria	Nitrospirae	Nitrospira	Nitrospirales	Nitrospiraceae	uncultured
Otu221	Bacteria	Proteobacteria	Deltaproteobacteria	Desulfobacterales	Desulfobacteraceae	Desulfococcus
Otu222	Bacteria	Proteobacteria	Gammaproteobacteria	Pseudomonadales	Moraxellaceae	Perlucidibaca
Otu223	Bacteria	Firmicutes	Clostridia	Clostridiales	Ruminococcaceae	Ruminococcaceae_NK4A214_group
Otu224	Bacteria	Planctomycetes	Planctomycetacia	Planctomycetales	Planctomycetaceae	Planctomyces
Otu225	Bacteria	Proteobacteria	Betaproteobacteria	Burkholderiales	Comamonadaceae	unclassified
Otu226	Bacteria	Proteobacteria	Deltaproteobacteria	Desulfovibrionales	Desulfovibrionaceae	Desulfovibrio
Otu227	Bacteria	Proteobacteria	Betaproteobacteria	Methylophilales	Methylophilaceae	unclassified
Otu228	Bacteria	Chloroflexi	Dehalococcoidia	GIF9	GIF9_fa	GIF9_ge
Otu229	Bacteria	Proteobacteria	Gammaproteobacteria	Xanthomonadales	JTB255_marine_benthic_group	JTB255_marine_benthic_group_ge
Otu230	Bacteria	Proteobacteria	Deltaproteobacteria	Desulfuromonadales	Geobacteraceae	Geobacter
Otu231	Bacteria	Firmicutes	Clostridia	Clostridiales	Ruminococcaceae	unclassified
Otu232	Bacteria	Proteobacteria	Gammaproteobacteria	Methylococcales	Methylococcaceae	Methyloparacoccus
Otu233	Bacteria	Proteobacteria	Gammaproteobacteria	unclassified	unclassified	unclassified
Otu234	Bacteria	Proteobacteria	Gammaproteobacteria	KI89A_clade	KI89A_clade_fa	KI89A_clade_ge
Otu235	Bacteria	Proteobacteria	Deltaproteobacteria	Desulfobacterales	Desulfobacteraceae	SEEP-SRB1
Otu236	Bacteria	Proteobacteria	Deltaproteobacteria	Desulfobacterales	Desulfobacteraceae	uncultured
Otu237	Bacteria	Proteobacteria	Gammaproteobacteria	SZB30	SZB30_fa	SZB30_ge
Otu238	Bacteria	Lentisphaerae	Oligosphaeria	Oligosphaerales	MVP-94	MVP-94_ge
Otu239	Bacteria	Proteobacteria	Deltaproteobacteria	Desulfarculales	Desulfarculaceae	Desulfatiglans
Otu240	Bacteria	Proteobacteria	Gammaproteobacteria	Thiotrichales	Thiotrichaceae	uncultured
Otu241	Bacteria	Actinobacteria	Actinobacteria	Corynebacteriales	Mycobacteriaceae	Mycobacterium
Otu242	Bacteria	Bacteroidetes	Flavobacteriia	Flavobacteriales	Cryomorphaceae	uncultured
Otu243	Bacteria	Proteobacteria	Deltaproteobacteria	Syntrophobacterales	Syntrophaceae	uncultured
Otu244	Bacteria	Chloroflexi	Anaerolineae	Anaerolineales	Anaerolineaceae	uncultured
Otu245	Bacteria	Firmicutes	Clostridia	Clostridiales	Christensenellaceae	unclassified
Otu246	Bacteria	Proteobacteria	Gammaproteobacteria	Chromatiales	Halothiobacillaceae	Halothiobacillus
Otu247	Bacteria	Bacteroidetes	Bacteroidia	Bacteroidia_Incertae_Sedis	Draconibacteriaceae	unclassified
Otu248	Bacteria	Proteobacteria	Gammaproteobacteria	Thiotrichales	Piscirickettsiaceae	endosymbionts
Otu249	Bacteria	Planctomycetes	Pla3_lineage	Pla3_lineage_or	Pla3_lineage_fa	Pla3_lineage_ge
Otu250	Bacteria	Proteobacteria	Alphaproteobacteria	Sphingomonadales	Sphingomonadaceae	Zymomonas
Otu251	Bacteria	Proteobacteria	Gammaproteobacteria	Oceanospirillales	Oceanospirillaceae	Oceanobacter
Otu252	Bacteria	Proteobacteria	unclassified	unclassified	unclassified	unclassified
Otu253	Bacteria	Spirochaetae	Spirochaetes	Spirochaetales	PL-11B10	PL-11B10_ge
Otu254	Bacteria	Firmicutes	Clostridia	Clostridiales	Ruminococcaceae	Ercella
Otu255	Bacteria	Chloroflexi	SJA-68	SJA-68_or	SJA-68_fa	SJA-68_ge
Otu256	Bacteria	Proteobacteria	Gammaproteobacteria	Cellvibrionales	Cellvibrionaceae	unclassified
Otu257	Bacteria	Firmicutes	Negativicutes	Selenomonadales	Veillonellaceae	Veillonellaceae_ge
Otu258	Bacteria	Lentisphaerae	Oligosphaeria	Oligosphaerales	MVP-94	MVP-94_ge
Otu259	Bacteria	Proteobacteria	Deltaproteobacteria	Desulfobacterales	Desulfobulbaceae	unclassified
Otu260	Bacteria	Firmicutes	Clostridia	Clostridiales	Family_XII	Fusibacter
Otu261	Bacteria	Bacteroidetes	unclassified	unclassified	unclassified	unclassified
Otu262	Bacteria	Proteobacteria	Deltaproteobacteria	Desulfobacterales	Desulfobulbaceae	Desulfobulbus
Otu263	Bacteria	Proteobacteria	Betaproteobacteria	Nitrosomonadales	Gallionellaceae	unclassified
Otu264	Bacteria	Chloroflexi	unclassified	unclassified	unclassified	unclassified
Otu265	Bacteria	Proteobacteria	Betaproteobacteria	Methylophilales	Methylophilaceae	Methylophilus
Otu266	Bacteria	Proteobacteria	Deltaproteobacteria	Desulfuromonadales	Geobacteraceae	Geobacter
Otu267	Bacteria	Bacteroidetes	unclassified	unclassified	unclassified	unclassified
Otu268	Bacteria	Proteobacteria	Alphaproteobacteria	Sphingomonadales	Erythrobacteraceae	unclassified
Otu269	Bacteria	Proteobacteria	Gammaproteobacteria	uncultured	uncultured_fa	uncultured_ge
Otu270	Bacteria	Proteobacteria	Gammaproteobacteria	Xanthomonadales	Xanthomonadaceae	Arenimonas
Otu271	Bacteria	Aminicenantes	Aminicenantes_cl	Aminicenantes_or	Aminicenantes_fa	Aminicenantes_ge
Otu272	Bacteria	Proteobacteria	Betaproteobacteria	Rhodocyclales	Rhodocyclaceae	Denitromonas
Otu273	Bacteria	Bacteroidetes	Bacteroidia	Bacteroidia_Incertae_Sedis	Draconibacteriaceae	unclassified
Otu274	Bacteria	Chloroflexi	Anaerolineae	Anaerolineales	Anaerolineaceae	uncultured
Otu275	Bacteria	Chloroflexi	Dehalococcoidia	GIF9	GIF9_fa	GIF9_ge
Otu276	Bacteria	Bacteroidetes	Bacteroidetes_vadinHA17	Bacteroidetes_vadinHA17_or	Bacteroidetes_vadinHA17_fa	Bacteroidetes_vadinHA17_ge
Otu277	Bacteria	Bacteroidetes	unclassified	unclassified	unclassified	unclassified
Otu278	Bacteria	Proteobacteria	Deltaproteobacteria	Desulfobacterales	Desulfobulbaceae	Desulfobulbus
Otu279	Bacteria	Bacteroidetes	Bacteroidia	Bacteroidia_Incertae_Sedis	Draconibacteriaceae	unclassified
Otu280	Bacteria	Proteobacteria	Deltaproteobacteria	Bdellovibrionales	Bdellovibrionaceae	OM27_clade
Otu281	Bacteria	Proteobacteria	Alphaproteobacteria	Rhodobacterales	Rhodobacteraceae	Litorimicrobium
Otu282	Bacteria	Proteobacteria	Alphaproteobacteria	Rhizobiales	Hyphomicrobiaceae	Pedomicrobium
Otu283	Bacteria	Actinobacteria	Acidimicrobiia	Acidimicrobiales	Acidimicrobiaceae	Ilumatobacter
Otu284	Bacteria	Bacteroidetes	Flavobacteriia	Flavobacteriales	Cryomorphaceae	uncultured
Otu285	Bacteria	Proteobacteria	Deltaproteobacteria	Desulfobacterales	Desulfobacteraceae	Desulfobacter
Otu286	Bacteria	Bacteroidetes	Flavobacteriia	Flavobacteriales	Cryomorphaceae	Fluviicola
Otu287	Bacteria	Proteobacteria	Gammaproteobacteria	Methylococcales	Methylococcaceae	Methylomonas
Otu288	Bacteria	Proteobacteria	Gammaproteobacteria	Xanthomonadales	Xanthomonadales_Incertae_Sedis	Acidibacter
Otu289	Bacteria	Acidobacteria	Subgroup_21	Subgroup_21_or	Subgroup_21_fa	Subgroup_21_ge
Otu290	Bacteria	Proteobacteria	Deltaproteobacteria	Desulfobacterales	Desulfobulbaceae	Desulfurivibrio
Otu291	Bacteria	Proteobacteria	Deltaproteobacteria	Desulfobacterales	Desulfobacteraceae	Desulfosarcina
Otu292	Bacteria	Proteobacteria	Betaproteobacteria	Methylophilales	Methylophilaceae	uncultured
Otu293	Bacteria	Proteobacteria	Deltaproteobacteria	Myxococcales	PS-B29	PS-B29_ge
Otu294	Bacteria	Ignavibacteriae	Ignavibacteria	Ignavibacteriales	PHOS-HE36	PHOS-HE36_ge
Otu295	Bacteria	Proteobacteria	Deltaproteobacteria	Syntrophobacterales	Syntrophaceae	uncultured
Otu296	Bacteria	Proteobacteria	Deltaproteobacteria	Syntrophobacterales	Syntrophaceae	uncultured
Otu297	Bacteria	Proteobacteria	Gammaproteobacteria	Pseudomonadales	Pseudomonadaceae	unclassified
Otu298	Bacteria	Proteobacteria	Alphaproteobacteria	Rhodobacterales	Rhodobacteraceae	Ruegeria
Otu299	Bacteria	Proteobacteria	Deltaproteobacteria	unclassified	unclassified	unclassified
Otu300	Bacteria	Proteobacteria	Betaproteobacteria	Neisseriales	Neisseriaceae	Leeia
Otu301	Bacteria	Proteobacteria	Betaproteobacteria	Rhodocyclales	Rhodocyclaceae	unclassified
Otu302	Bacteria	Acidobacteria	unclassified	unclassified	unclassified	unclassified
Otu303	Bacteria	Firmicutes	Clostridia	Clostridiales	unclassified	unclassified
Otu304	Bacteria	Acidobacteria	Subgroup_21	Subgroup_21_or	Subgroup_21_fa	Subgroup_21_ge
Otu305	Bacteria	Bacteroidetes	Flavobacteriia	Flavobacteriales	Cryomorphaceae	uncultured
Otu306	Bacteria	Proteobacteria	Betaproteobacteria	Rhodocyclales	Rhodocyclaceae	uncultured
Otu307	Bacteria	Proteobacteria	Betaproteobacteria	Rhodocyclales	Rhodocyclaceae	Thauera
Otu308	Bacteria	Chloroflexi	Anaerolineae	Anaerolineales	Anaerolineaceae	uncultured
Otu309	Bacteria	Bacteroidetes	Sphingobacteriia	Sphingobacteriales	uncultured	uncultured_ge
Otu310	Bacteria	Bacteroidetes	Flavobacteriia	Flavobacteriales	Flavobacteriaceae	Flavobacterium
Otu311	Bacteria	Bacteroidetes	Flavobacteriia	Flavobacteriales	Flavobacteriaceae	Flavobacterium
Otu312	Bacteria	Chloroflexi	SBR2076	SBR2076_or	SBR2076_fa	SBR2076_ge
Otu313	Bacteria	Bacteroidetes	Sphingobacteriia	Sphingobacteriales	Saprospiraceae	unclassified
Otu314	Bacteria	Proteobacteria	Gammaproteobacteria	Sva0071	Sva0071_fa	Sva0071_ge
Otu315	Bacteria	Aminicenantes	Aminicenantes_cl	Aminicenantes_or	Aminicenantes_fa	Aminicenantes_ge
Otu316	Bacteria	Deferribacteres	Deferribacteres_Incertae_Sedis	Unknown_Order	Unknown_Family	Caldithrix
Otu317	Bacteria	Proteobacteria	Epsilonproteobacteria	Campylobacterales	Helicobacteraceae	Sulfurimonas
Otu318	Bacteria	Bacteroidetes	Flavobacteriia	Flavobacteriales	Flavobacteriaceae	Robiginitalea
Otu319	Bacteria	Proteobacteria	Gammaproteobacteria	Arenicellales	Arenicellaceae	uncultured
Otu320	Bacteria	Bacteroidetes	Bacteroidia	Bacteroidales	Porphyromonadaceae	Macellibacteroides
Otu321	Bacteria	Proteobacteria	Gammaproteobacteria	Oceanospirillales	Oceanospirillaceae	Marinobacterium
Otu322	Bacteria	Proteobacteria	Gammaproteobacteria	KI89A_clade	KI89A_clade_fa	KI89A_clade_ge
Otu323	Bacteria	Proteobacteria	Betaproteobacteria	Hydrogenophilales	Hydrogenophilaceae	Ferritrophicum
Otu324	Bacteria	Bacteroidetes	Sphingobacteriia	Sphingobacteriales	Saprospiraceae	Lewinella
Otu325	Bacteria	Bacteroidetes	Sphingobacteriia	Sphingobacteriales	Lentimicrobiaceae	Lentimicrobiaceae_ge
Otu326	Bacteria	Proteobacteria	Deltaproteobacteria	Myxococcales	VHS-B4-70	VHS-B4-70_ge
Otu327	Bacteria	Bacteroidetes	Bacteroidia	Bacteroidia_Incertae_Sedis	Draconibacteriaceae	unclassified
Otu328	Bacteria	Proteobacteria	Betaproteobacteria	Burkholderiales	Burkholderiaceae	Limnobacter
Otu329	Bacteria	Proteobacteria	Deltaproteobacteria	Desulfobacterales	Desulfobacteraceae	Desulfococcus
Otu330	Bacteria	Gemmatimonadetes	Gemmatimonadetes	Gemmatimonadales	Gemmatimonadaceae	unclassified
Otu331	Bacteria	Chloroflexi	Dehalococcoidia	GIF9	GIF9_fa	GIF9_ge
Otu332	Bacteria	Proteobacteria	Gammaproteobacteria	Cellvibrionales	Halieaceae	Halioglobus
Otu333	Bacteria	Proteobacteria	Gammaproteobacteria	Chromatiales	Halothiobacillaceae	Thiovirga
Otu334	Bacteria	Aminicenantes	Aminicenantes_cl	Aminicenantes_or	Aminicenantes_fa	Aminicenantes_ge
Otu335	Bacteria	Proteobacteria	Gammaproteobacteria	unclassified	unclassified	unclassified
Otu336	Bacteria	Bacteroidetes	Sphingobacteriia	Sphingobacteriales	Saprospiraceae	uncultured
Otu337	Bacteria	Atribacteria	Atribacteria_cl	Atribacteria_or	Atribacteria_fa	Atribacteria_ge
Otu338	Bacteria	Chloroflexi	Anaerolineae	Anaerolineales	Anaerolineaceae	uncultured
Otu339	Bacteria	Proteobacteria	Betaproteobacteria	Burkholderiales	Comamonadaceae	Ideonella
Otu340	Bacteria	Proteobacteria	Deltaproteobacteria	Desulfobacterales	Desulfobulbaceae	unclassified
Otu341	Bacteria	Proteobacteria	Deltaproteobacteria	Desulfarculales	Desulfarculaceae	Desulfatiglans
Otu342	Bacteria	Bacteroidetes	unclassified	unclassified	unclassified	unclassified
Otu343	Bacteria	Deferribacteres	Deferribacteres_Incertae_Sedis	Unknown_Order	Unknown_Family	Caldithrix
Otu344	Bacteria	Proteobacteria	Deltaproteobacteria	Sva0485	Sva0485_fa	Sva0485_ge
Otu345	Bacteria	Verrucomicrobia	Verrucomicrobiae	Verrucomicrobiales	Verrucomicrobiaceae	Haloferula
Otu346	Bacteria	Proteobacteria	Deltaproteobacteria	Desulfobacterales	Desulfobacteraceae	Desulfosarcina
Otu347	Bacteria	Proteobacteria	Gammaproteobacteria	unclassified	unclassified	unclassified
Otu348	Bacteria	Proteobacteria	Betaproteobacteria	Rhodocyclales	Rhodocyclaceae	unclassified
Otu349	Bacteria	Parcubacteria	Candidatus_Magasanikbacteria	Candidatus_Magasanikbacteria_or	Candidatus_Magasanikbacteria_fa	Candidatus_Magasanikbacteria_ge
Otu350	Bacteria	Proteobacteria	Betaproteobacteria	Neisseriales	Neisseriaceae	Vogesella
Otu351	Bacteria	Actinobacteria	Actinobacteria	Frankiales	Sporichthyaceae	hgcI_clade
Otu352	Bacteria	Proteobacteria	Deltaproteobacteria	Desulfovibrionales	Desulfomicrobiaceae	Desulfomicrobium
Otu353	Bacteria	Chloroflexi	MSB-5B2	MSB-5B2_or	MSB-5B2_fa	MSB-5B2_ge
Otu354	Bacteria	Proteobacteria	Deltaproteobacteria	Desulfobacterales	Desulfobulbaceae	MSBL7
Otu355	Bacteria	Proteobacteria	Milano-WF1B-44	Milano-WF1B-44_or	Milano-WF1B-44_fa	Milano-WF1B-44_ge
Otu356	Bacteria	Proteobacteria	Deltaproteobacteria	Desulfuromonadales	unclassified	unclassified
Otu357	Bacteria	Proteobacteria	Alphaproteobacteria	Rhizobiales	Rhizobiaceae	Rhizobium
Otu358	Bacteria	Chloroflexi	Anaerolineae	Anaerolineales	Anaerolineaceae	uncultured
Otu359	Bacteria	Actinobacteria	Acidimicrobiia	Acidimicrobiales	Acidimicrobiaceae	CL500-29_marine_group
Otu360	Bacteria	Elusimicrobia	Elusimicrobia	Lineage_IV	Lineage_IV_fa	Lineage_IV_ge
Otu361	Bacteria	Synergistetes	Synergistia	Synergistales	Synergistaceae	unclassified
Otu362	Bacteria	Proteobacteria	Deltaproteobacteria	Desulfobacterales	Desulfobacteraceae	uncultured
Otu363	Bacteria	Proteobacteria	Deltaproteobacteria	Bradymonadales	Bradymonadales_fa	Bradymonadales_ge
Otu364	Bacteria	Proteobacteria	Gammaproteobacteria	Chromatiales	Ectothiorhodospiraceae	Thioalkalispira
Otu365	Bacteria	Chloroflexi	unclassified	unclassified	unclassified	unclassified
Otu366	Bacteria	Proteobacteria	Gammaproteobacteria	Oceanospirillales	Alcanivoracaceae	Kangiella
Otu367	Bacteria	Proteobacteria	Gammaproteobacteria	Thiotrichales	Thiotrichaceae	uncultured
Otu368	Bacteria	Bacteroidetes	Bacteroidetes_BD2-2	Bacteroidetes_BD2-2_or	Bacteroidetes_BD2-2_fa	Bacteroidetes_BD2-2_ge
Otu369	Bacteria	Chloroflexi	Anaerolineae	Anaerolineales	Anaerolineaceae	uncultured
Otu370	Bacteria	Proteobacteria	Alphaproteobacteria	Rhodobacterales	Rhodobacteraceae	unclassified
Otu371	Bacteria	Proteobacteria	Betaproteobacteria	Burkholderiales	Comamonadaceae	BAL58_marine_group
Otu372	Bacteria	Actinobacteria	OPB41	OPB41_or	OPB41_fa	OPB41_ge
Otu373	Bacteria	Chloroflexi	Anaerolineae	Anaerolineales	Anaerolineaceae	uncultured
Otu374	Bacteria	Proteobacteria	Deltaproteobacteria	Desulfarculales	Desulfarculaceae	Desulfatiglans
Otu375	Bacteria	Actinobacteria	Actinobacteria	Frankiales	Sporichthyaceae	hgcI_clade
Otu376	Bacteria	Proteobacteria	Alphaproteobacteria	Rhizobiales	MNG7	MNG7_ge
Otu377	Bacteria	Proteobacteria	Gammaproteobacteria	Gammaproteobacteria_Incertae_Sedis	Unknown_Family	uncultured
Otu378	Bacteria	Bacteroidetes	Bacteroidetes_vadinHA17	Bacteroidetes_vadinHA17_or	Bacteroidetes_vadinHA17_fa	Bacteroidetes_vadinHA17_ge
Otu379	Bacteria	Proteobacteria	Betaproteobacteria	Burkholderiales	Burkholderiaceae	Polynucleobacter
Otu380	Bacteria	Proteobacteria	Gammaproteobacteria	Alteromonadales	Shewanellaceae	Shewanella
Otu381	Bacteria	Deferribacteres	Deferribacteres_Incertae_Sedis	Unknown_Order	Unknown_Family	Caldithrix
Otu382	Bacteria	Chloroflexi	Dehalococcoidia	unclassified	unclassified	unclassified
Otu383	Bacteria	Proteobacteria	Deltaproteobacteria	Desulfobacterales	Desulfobulbaceae	uncultured
Otu384	Bacteria	Firmicutes	Clostridia	Clostridiales	Christensenellaceae	uncultured
Otu385	Bacteria	Aminicenantes	Aminicenantes_cl	Aminicenantes_or	Aminicenantes_fa	Aminicenantes_ge
Otu386	Bacteria	Proteobacteria	Deltaproteobacteria	Desulfobacterales	Desulfobulbaceae	Desulfobulbus
Otu387	Bacteria	Proteobacteria	Gammaproteobacteria	Thiotrichales	Piscirickettsiaceae	endosymbionts
Otu388	Bacteria	Proteobacteria	Deltaproteobacteria	Desulfuromonadales	Desulfuromonadaceae	Desulfuromusa
Otu389	Bacteria	Proteobacteria	Alphaproteobacteria	Rhodospirillales	Rhodospirillaceae	unclassified
Otu390	Bacteria	unclassified	unclassified	unclassified	unclassified	unclassified
Otu391	Bacteria	Proteobacteria	Deltaproteobacteria	Desulfobacterales	Desulfobacteraceae	uncultured
Otu392	Bacteria	Chloroflexi	Dehalococcoidia	vadinBA26	vadinBA26_fa	vadinBA26_ge
Otu393	Bacteria	Bacteroidetes	unclassified	unclassified	unclassified	unclassified
Otu394	Bacteria	Proteobacteria	Deltaproteobacteria	Syntrophobacterales	Syntrophobacteraceae	uncultured
Otu395	Bacteria	Proteobacteria	Deltaproteobacteria	Desulfarculales	Desulfarculaceae	Desulfatiglans
Otu396	Bacteria	Proteobacteria	Deltaproteobacteria	Desulfobacterales	Desulfobacteraceae	Desulfofaba
Otu397	Bacteria	Bacteroidetes	Sphingobacteriia	Sphingobacteriales	NS11-12_marine_group	NS11-12_marine_group_ge
Otu398	Bacteria	Chloroflexi	Dehalococcoidia	MSBL5	MSBL5_fa	MSBL5_ge
Otu399	Bacteria	Proteobacteria	Gammaproteobacteria	Xanthomonadales	JTB255_marine_benthic_group	JTB255_marine_benthic_group_ge
Otu400	Bacteria	Bacteroidetes	Sphingobacteriia	Sphingobacteriales	Saprospiraceae	uncultured
Otu401	Bacteria	Bacteroidetes	Flavobacteriia	Flavobacteriales	Cryomorphaceae	Fluviicola
Otu402	Bacteria	Aminicenantes	Aminicenantes_cl	Aminicenantes_or	Aminicenantes_fa	Aminicenantes_ge
Otu403	Bacteria	Proteobacteria	Gammaproteobacteria	Xanthomonadales	Solimonadaceae	Fontimonas
Otu404	Bacteria	Proteobacteria	Betaproteobacteria	DR-16	DR-16_fa	DR-16_ge
Otu405	Bacteria	Proteobacteria	Deltaproteobacteria	Desulfovibrionales	Desulfovibrionaceae	Desulfovibrio
Otu406	Bacteria	Proteobacteria	Deltaproteobacteria	Deltaproteobacteria_Incertae_Sedis	Syntrophorhabdaceae	Syntrophorhabdus
Otu407	Bacteria	Proteobacteria	Deltaproteobacteria	Bdellovibrionales	Bdellovibrionaceae	OM27_clade
Otu408	Bacteria	Chloroflexi	Anaerolineae	Anaerolineales	Anaerolineaceae	uncultured
Otu409	Bacteria	Proteobacteria	Gammaproteobacteria	Xanthomonadales	Xanthomonadales_Incertae_Sedis	uncultured
Otu410	Bacteria	Proteobacteria	Deltaproteobacteria	Syntrophobacterales	Syntrophobacteraceae	uncultured
Otu411	Bacteria	Bacteroidetes	Sphingobacteriia	Sphingobacteriales	Chitinophagaceae	Sediminibacterium
Otu412	Bacteria	Bacteroidetes	unclassified	unclassified	unclassified	unclassified
Otu413	Bacteria	Proteobacteria	Deltaproteobacteria	unclassified	unclassified	unclassified
Otu414	Bacteria	Chloroflexi	Anaerolineae	Anaerolineales	Anaerolineaceae	uncultured
Otu415	Bacteria	Bacteroidetes	Sphingobacteriia	Sphingobacteriales	Saprospiraceae	unclassified
Otu416	Bacteria	unclassified	unclassified	unclassified	unclassified	unclassified
Otu417	Bacteria	Chloroflexi	Anaerolineae	Anaerolineales	Anaerolineaceae	uncultured
Otu418	Bacteria	Proteobacteria	Deltaproteobacteria	Desulfobacterales	Desulfobacteraceae	Desulfococcus
Otu419	Bacteria	Bacteroidetes	Sphingobacteriia	Sphingobacteriales	Saprospiraceae	unclassified
Otu420	Bacteria	Chloroflexi	SBR2076	SBR2076_or	SBR2076_fa	SBR2076_ge
Otu421	Bacteria	Proteobacteria	Deltaproteobacteria	Desulfobacterales	Desulfobulbaceae	unclassified
Otu422	Bacteria	Bacteroidetes	Cytophagia	Cytophagales	Flammeovirgaceae	uncultured
Otu423	Bacteria	Proteobacteria	Deltaproteobacteria	Desulfuromonadales	Sva1033	Sva1033_ge
Otu424	Bacteria	Proteobacteria	Deltaproteobacteria	Desulfarculales	Desulfarculaceae	Desulfatiglans
Otu425	Bacteria	Acidobacteria	Solibacteres	Solibacterales	Solibacteraceae_(Subgroup_3)	unclassified
Otu426	Bacteria	Synergistetes	Synergistia	Synergistales	Synergistaceae	unclassified
Otu427	Bacteria	Bacteroidetes	Bacteroidetes_vadinHA17	Bacteroidetes_vadinHA17_or	Bacteroidetes_vadinHA17_fa	Bacteroidetes_vadinHA17_ge
Otu428	Bacteria	Chloroflexi	Dehalococcoidia	FW22	FW22_fa	FW22_ge
Otu429	Bacteria	Proteobacteria	Betaproteobacteria	Burkholderiales	Comamonadaceae	unclassified
Otu430	Bacteria	Proteobacteria	Gammaproteobacteria	Vibrionales	Vibrionaceae	unclassified
Otu431	Bacteria	Proteobacteria	Gammaproteobacteria	Aeromonadales	Aeromonadaceae	Tolumonas
Otu432	Bacteria	Proteobacteria	Gammaproteobacteria	unclassified	unclassified	unclassified
Otu433	Bacteria	Proteobacteria	Gammaproteobacteria	Cellvibrionales	Halieaceae	Halioglobus
Otu434	Bacteria	Proteobacteria	Deltaproteobacteria	Desulfobacterales	Desulfobacteraceae	unclassified
Otu435	Bacteria	Proteobacteria	Gammaproteobacteria	unclassified	unclassified	unclassified
Otu436	Bacteria	Aminicenantes	Aminicenantes_cl	Aminicenantes_or	Aminicenantes_fa	Aminicenantes_ge
Otu437	Bacteria	Deferribacteres	Deferribacteres_Incertae_Sedis	Unknown_Order	Unknown_Family	Caldithrix
Otu438	Bacteria	Actinobacteria	Acidimicrobiia	Acidimicrobiales	Acidimicrobiaceae	CL500-29_marine_group
Otu439	Bacteria	Aminicenantes	Aminicenantes_cl	Aminicenantes_or	Aminicenantes_fa	Aminicenantes_ge
Otu440	Bacteria	Bacteroidetes	Sphingobacteriia	Sphingobacteriales	NS11-12_marine_group	NS11-12_marine_group_ge
Otu441	Bacteria	Proteobacteria	Deltaproteobacteria	Desulfobacterales	Desulfobulbaceae	Desulfobulbus
Otu442	Bacteria	Actinobacteria	OPB41	OPB41_or	OPB41_fa	OPB41_ge
Otu443	Bacteria	Proteobacteria	Deltaproteobacteria	Desulfarculales	Desulfarculaceae	Desulfatiglans
Otu444	Bacteria	Proteobacteria	Deltaproteobacteria	Syntrophobacterales	Syntrophaceae	uncultured
Otu445	Bacteria	Proteobacteria	Deltaproteobacteria	Desulfobacterales	Desulfobulbaceae	unclassified
Otu446	Bacteria	Lentisphaerae	unclassified	unclassified	unclassified	unclassified
Otu447	Bacteria	Proteobacteria	Gammaproteobacteria	Chromatiales	Halothiobacillaceae	Halothiobacillus
Otu448	Bacteria	Proteobacteria	Gammaproteobacteria	Thiotrichales	Thiotrichaceae	uncultured
Otu449	Bacteria	Proteobacteria	Epsilonproteobacteria	Campylobacterales	Helicobacteraceae	Sulfurimonas
Otu450	Bacteria	Lentisphaerae	Oligosphaeria	Oligosphaerales	MVP-94	MVP-94_ge
Otu451	Bacteria	Bacteroidetes	unclassified	unclassified	unclassified	unclassified
Otu452	Bacteria	Firmicutes	Clostridia	Clostridiales	Family_XI	uncultured
Otu453	Bacteria	Acidobacteria	Subgroup_21	Subgroup_21_or	Subgroup_21_fa	Subgroup_21_ge
Otu454	Bacteria	Actinobacteria	Actinobacteria	Frankiales	Sporichthyaceae	hgcI_clade
Otu455	Bacteria	Proteobacteria	Gammaproteobacteria	Enterobacteriales	Enterobacteriaceae	Escherichia-Shigella
Otu456	Bacteria	Chloroflexi	Anaerolineae	Anaerolineales	Anaerolineaceae	uncultured
Otu457	Bacteria	Proteobacteria	Betaproteobacteria	Burkholderiales	Burkholderiales_Incertae_Sedis	Thiomonas
Otu458	Bacteria	Proteobacteria	Deltaproteobacteria	Desulfobacterales	Desulfobulbaceae	Desulfobulbus
Otu459	Bacteria	Proteobacteria	Deltaproteobacteria	Desulfobacterales	Desulfobulbaceae	Desulfurivibrio
Otu460	Bacteria	Proteobacteria	Alphaproteobacteria	Rhodobacterales	Rhodobacteraceae	unclassified
Otu461	Bacteria	Chlorobi	Chlorobia	Chlorobiales	OPB56	OPB56_ge
Otu462	Bacteria	Proteobacteria	Gammaproteobacteria	Thiotrichales	Thiotrichaceae	uncultured
Otu463	Bacteria	Spirochaetae	Spirochaetes	Spirochaetales	Spirochaetaceae	Spirochaeta_2
Otu464	Bacteria	Chloroflexi	Anaerolineae	Anaerolineales	Anaerolineaceae	Pelolinea
Otu465	Bacteria	Proteobacteria	Deltaproteobacteria	Desulfobacterales	Desulfobulbaceae	Desulfobulbaceae_ge
Otu466	Bacteria	Proteobacteria	Betaproteobacteria	Nitrosomonadales	Gallionellaceae	unclassified
Otu467	Bacteria	Chloroflexi	Dehalococcoidia	unclassified	unclassified	unclassified
Otu468	Bacteria	Firmicutes	Clostridia	Clostridiales	unclassified	unclassified
Otu469	Bacteria	Proteobacteria	Deltaproteobacteria	unclassified	unclassified	unclassified
Otu470	Bacteria	Proteobacteria	Gammaproteobacteria	Thiotrichales	Piscirickettsiaceae	endosymbionts
Otu471	Bacteria	Bacteroidetes	Flavobacteriia	Flavobacteriales	Cryomorphaceae	Fluviicola
Otu472	Bacteria	Proteobacteria	Deltaproteobacteria	Desulfobacterales	Desulfobacteraceae	Desulfobacter
Otu473	Bacteria	Proteobacteria	Deltaproteobacteria	Desulfarculales	Desulfarculaceae	Desulfatiglans
Otu474	Bacteria	Proteobacteria	Gammaproteobacteria	Oceanospirillales	Oceanospirillaceae	Pseudohongiella
Otu475	Bacteria	Verrucomicrobia	Verrucomicrobiae	Verrucomicrobiales	Verrucomicrobiaceae	unclassified
Otu476	Bacteria	Bacteroidetes	unclassified	unclassified	unclassified	unclassified
Otu477	Bacteria	Chloroflexi	Dehalococcoidia	vadinBA26	vadinBA26_fa	vadinBA26_ge
Otu478	Bacteria	Verrucomicrobia	Spartobacteria	Chthoniobacterales	Chthoniobacterales_Incertae_Sedis	Terrimicrobium
Otu479	Bacteria	Proteobacteria	Deltaproteobacteria	Desulfobacterales	Desulfobulbaceae	Desulfobulbus
Otu480	Bacteria	Deinococcus-Thermus	Deinococci	KD3-62	KD3-62_fa	KD3-62_ge
Otu481	Bacteria	Proteobacteria	Deltaproteobacteria	Desulfarculales	Desulfarculaceae	Desulfatiglans
Otu482	Bacteria	Proteobacteria	Betaproteobacteria	Nitrosomonadales	Gallionellaceae	uncultured
Otu483	Bacteria	Deinococcus-Thermus	Deinococci	KD3-62	KD3-62_fa	KD3-62_ge
Otu484	Bacteria	Proteobacteria	Gammaproteobacteria	Oceanospirillales	Oceanospirillaceae	Oceanobacter
Otu485	Bacteria	Bacteroidetes	Flavobacteriia	Flavobacteriales	Flavobacteriaceae	uncultured
Otu486	Bacteria	Acidobacteria	Subgroup_18	Subgroup_18_or	Subgroup_18_fa	Subgroup_18_ge
Otu487	Bacteria	unclassified	unclassified	unclassified	unclassified	unclassified
Otu488	Bacteria	Chloroflexi	Anaerolineae	Anaerolineales	Anaerolineaceae	uncultured
Otu489	Bacteria	Bacteroidetes	Flavobacteriia	Flavobacteriales	Flavobacteriaceae	NS3a_marine_group
Otu490	Bacteria	Chloroflexi	Anaerolineae	Anaerolineales	Anaerolineaceae	uncultured
Otu491	Bacteria	Bacteroidetes	Sphingobacteriia	Sphingobacteriales	NS11-12_marine_group	NS11-12_marine_group_ge
Otu492	Bacteria	Actinobacteria	Coriobacteriia	Coriobacteriales	Coriobacteriaceae	uncultured
Otu493	Bacteria	Bacteroidetes	Sphingobacteriia	Sphingobacteriales	Saprospiraceae	uncultured
Otu494	Bacteria	Proteobacteria	Betaproteobacteria	Burkholderiales	Oxalobacteraceae	unclassified
Otu495	Bacteria	Firmicutes	Negativicutes	Selenomonadales	uncultured	uncultured_ge
Otu496	Bacteria	Firmicutes	Clostridia	Clostridiales	Lachnospiraceae	Lachnospiraceae_UCG-010
Otu497	Bacteria	Bacteroidetes	Flavobacteriia	Flavobacteriales	Cryomorphaceae	uncultured
Otu498	Bacteria	Proteobacteria	Betaproteobacteria	Burkholderiales	Alcaligenaceae	unclassified
Otu499	Bacteria	Firmicutes	Erysipelotrichia	Erysipelotrichales	Erysipelotrichaceae	Turicibacter
Otu500	Bacteria	Proteobacteria	Deltaproteobacteria	Sva0485	Sva0485_fa	Sva0485_ge
Otu501	Bacteria	Proteobacteria	Gammaproteobacteria	Alteromonadales	Alteromonadaceae	Marinobacter
Otu502	Bacteria	Proteobacteria	Gammaproteobacteria	Thiotrichales	Thiotrichaceae	uncultured
Otu503	Bacteria	Bacteroidetes	Bacteroidia	Bacteroidia_Incertae_Sedis	Draconibacteriaceae	unclassified
Otu504	Bacteria	Chloroflexi	Anaerolineae	Anaerolineales	Anaerolineaceae	uncultured
Otu505	Bacteria	Proteobacteria	Gammaproteobacteria	Oceanospirillales	OM182_clade	OM182_clade_ge
Otu506	Bacteria	Proteobacteria	Gammaproteobacteria	unclassified	unclassified	unclassified
Otu507	Bacteria	Proteobacteria	Gammaproteobacteria	Gammaproteobacteria_Incertae_Sedis	Unknown_Family	uncultured
Otu508	Bacteria	Gemmatimonadetes	BD2-11_terrestrial_group	BD2-11_terrestrial_group_or	BD2-11_terrestrial_group_fa	BD2-11_terrestrial_group_ge
Otu509	Bacteria	Chloroflexi	uncultured	uncultured_or	uncultured_fa	uncultured_ge
Otu510	Bacteria	Firmicutes	Clostridia	Clostridiales	Family_XII	Fusibacter
Otu511	Bacteria	Planctomycetes	Phycisphaerae	Phycisphaerales	Phycisphaeraceae	CL500-3
Otu512	Bacteria	Proteobacteria	Deltaproteobacteria	Desulfobacterales	Desulfobacteraceae	unclassified
Otu513	Bacteria	Proteobacteria	Betaproteobacteria	Rhodocyclales	Rhodocyclaceae	Zoogloea
Otu514	Bacteria	Bacteroidetes	unclassified	unclassified	unclassified	unclassified
Otu515	Bacteria	Spirochaetae	Spirochaetes	Spirochaetales	PL-11B10	PL-11B10_ge
Otu516	Archaea	Euryarchaeota	Methanomicrobia	Methanosarcinales	Methanosaetaceae	Methanosaeta
Otu517	Bacteria	Nitrospirae	Nitrospira	Nitrospirales	Nitrospiraceae	uncultured
Otu518	Bacteria	Bacteroidetes	Flavobacteriia	Flavobacteriales	Flavobacteriaceae	Flavobacterium
Otu519	Bacteria	Chloroflexi	Dehalococcoidia	GIF9	GIF9_fa	GIF9_ge
Otu520	Bacteria	Firmicutes	Clostridia	Clostridiales	Peptostreptococcaceae	Terrisporobacter
Otu521	Bacteria	Chloroflexi	Anaerolineae	Anaerolineales	Anaerolineaceae	uncultured
Otu522	Bacteria	Bacteroidetes	Bacteroidia	Bacteroidia_Incertae_Sedis	Draconibacteriaceae	unclassified
Otu523	Bacteria	Acidobacteria	Holophagae	Subgroup_23	Subgroup_23_fa	Subgroup_23_ge
Otu524	Bacteria	Bacteroidetes	Flavobacteriia	Flavobacteriales	Flavobacteriaceae	unclassified
Otu525	Bacteria	Firmicutes	Bacilli	Lactobacillales	Carnobacteriaceae	Trichococcus
Otu526	Bacteria	Chloroflexi	Anaerolineae	Anaerolineales	Anaerolineaceae	uncultured
Otu527	Bacteria	Proteobacteria	Gammaproteobacteria	Gammaproteobacteria_Incertae_Sedis	Unknown_Family	Sedimenticola
Otu528	Bacteria	Chloroflexi	Anaerolineae	Anaerolineales	Anaerolineaceae	uncultured
Otu529	Bacteria	Proteobacteria	Gammaproteobacteria	CS-B046	CS-B046_fa	CS-B046_ge
Otu530	Bacteria	Proteobacteria	Gammaproteobacteria	unclassified	unclassified	unclassified
Otu531	Bacteria	Proteobacteria	Alphaproteobacteria	Rhodobacterales	Rhodobacteraceae	unclassified
Otu532	Bacteria	Bacteroidetes	unclassified	unclassified	unclassified	unclassified
Otu533	Bacteria	Atribacteria	Atribacteria_cl	Atribacteria_or	Atribacteria_fa	Atribacteria_ge
Otu534	Bacteria	Firmicutes	Clostridia	Clostridiales	unclassified	unclassified
Otu535	Bacteria	Cyanobacteria	Cyanobacteria	SubsectionI	FamilyI	Cyanobacterium
Otu536	Bacteria	Acidobacteria	Subgroup_22	Subgroup_22_or	Subgroup_22_fa	Subgroup_22_ge
Otu537	Bacteria	Proteobacteria	Betaproteobacteria	Rhodocyclales	Rhodocyclaceae	unclassified
Otu538	Bacteria	Actinobacteria	Acidimicrobiia	Acidimicrobiales	Acidimicrobiaceae	CL500-29_marine_group
Otu539	Bacteria	Proteobacteria	Deltaproteobacteria	Desulfovibrionales	Desulfovibrionaceae	Desulfovibrio
Otu540	Bacteria	Proteobacteria	Betaproteobacteria	Neisseriales	Neisseriaceae	Aquaspirillum
Otu541	Bacteria	Proteobacteria	Deltaproteobacteria	Desulfobacterales	Desulfobulbaceae	unclassified
Otu542	Bacteria	Proteobacteria	Betaproteobacteria	Methylophilales	Methylophilaceae	OM43_clade
Otu543	Bacteria	Proteobacteria	Gammaproteobacteria	Pseudomonadales	Moraxellaceae	uncultured
Otu544	Bacteria	Proteobacteria	Deltaproteobacteria	Syntrophobacterales	Syntrophaceae	Desulfobacca
Otu545	Bacteria	Bacteroidetes	Bacteroidetes_BD2-2	Bacteroidetes_BD2-2_or	Bacteroidetes_BD2-2_fa	Bacteroidetes_BD2-2_ge
Otu546	Bacteria	Chloroflexi	Dehalococcoidia	GIF3	GIF3_fa	GIF3_ge
Otu547	Bacteria	Proteobacteria	Deltaproteobacteria	Sva0485	Sva0485_fa	Sva0485_ge
Otu548	Bacteria	Proteobacteria	Epsilonproteobacteria	Campylobacterales	Campylobacteraceae	Arcobacter
Otu549	Bacteria	Proteobacteria	Deltaproteobacteria	Desulfobacterales	Desulfobacteraceae	SEEP-SRB1
Otu550	Bacteria	Firmicutes	Clostridia	Clostridiales	Christensenellaceae	uncultured
Otu551	Bacteria	Bacteroidetes	Bacteroidetes_vadinHA17	Bacteroidetes_vadinHA17_or	Bacteroidetes_vadinHA17_fa	Bacteroidetes_vadinHA17_ge
Otu552	Bacteria	Proteobacteria	Gammaproteobacteria	Oceanospirillales	Oceanospirillaceae	Pseudohongiella
Otu553	Bacteria	Proteobacteria	Deltaproteobacteria	Desulfobacterales	Desulfobulbaceae	unclassified
Otu554	Bacteria	Proteobacteria	Deltaproteobacteria	Desulfobacterales	Desulfobulbaceae	MSBL7
Otu555	Bacteria	Proteobacteria	Deltaproteobacteria	Desulfobacterales	Desulfobacteraceae	unclassified
Otu556	Bacteria	Aminicenantes	Aminicenantes_cl	Aminicenantes_or	Aminicenantes_fa	Aminicenantes_ge
Otu557	Bacteria	Chloroflexi	unclassified	unclassified	unclassified	unclassified
Otu558	Bacteria	Proteobacteria	Gammaproteobacteria	Aeromonadales	Aeromonadaceae	Tolumonas
Otu559	Bacteria	Proteobacteria	Alphaproteobacteria	Rhizobiales	Hyphomicrobiaceae	uncultured
Otu560	Bacteria	Chloroflexi	Anaerolineae	Anaerolineales	Anaerolineaceae	uncultured
Otu561	Bacteria	Proteobacteria	Deltaproteobacteria	Syntrophobacterales	Syntrophobacteraceae	uncultured
Otu562	Bacteria	Proteobacteria	Deltaproteobacteria	Syntrophobacterales	Syntrophaceae	Desulfobacca
Otu563	Bacteria	Proteobacteria	Deltaproteobacteria	unclassified	unclassified	unclassified
Otu564	Bacteria	Firmicutes	Clostridia	Clostridiales	Christensenellaceae	Christensenellaceae_R-7_group
Otu565	Bacteria	Proteobacteria	Deltaproteobacteria	Desulfobacterales	Desulfobulbaceae	Desulfobulbus
Otu566	Bacteria	Chloroflexi	Dehalococcoidia	GIF9	GIF9_fa	GIF9_ge
Otu567	Bacteria	Proteobacteria	Gammaproteobacteria	Alteromonadales	unclassified	unclassified
Otu568	Bacteria	Proteobacteria	Betaproteobacteria	Hydrogenophilales	Hydrogenophilaceae	Ferritrophicum
Otu569	Bacteria	Proteobacteria	Gammaproteobacteria	unclassified	unclassified	unclassified
Otu570	Bacteria	Ignavibacteriae	Ignavibacteria	Ignavibacteriales	Ignavibacteriaceae	Ignavibacterium
Otu571	Bacteria	Proteobacteria	Betaproteobacteria	Nitrosomonadales	Gallionellaceae	unclassified
Otu572	Bacteria	Proteobacteria	SPOTSOCT00m83	SPOTSOCT00m83_or	SPOTSOCT00m83_fa	SPOTSOCT00m83_ge
Otu573	Bacteria	Proteobacteria	Gammaproteobacteria	Alteromonadales	Alteromonadaceae	Marinobacter
Otu574	Bacteria	Proteobacteria	Deltaproteobacteria	Syntrophobacterales	Syntrophaceae	Desulfobacca
Otu575	Bacteria	Proteobacteria	Deltaproteobacteria	Desulfarculales	Desulfarculaceae	Desulfatiglans
Otu576	Bacteria	Actinobacteria	Actinobacteria	Propionibacteriales	Propionibacteriaceae	Brooklawnia
Otu577	Bacteria	Atribacteria	Atribacteria_Incertae_Sedis	Unknown_Order	Unknown_Family	Candidatus_Caldatribacterium
Otu578	Bacteria	Bacteroidetes	Flavobacteriia	Flavobacteriales	Flavobacteriaceae	Flavobacterium
Otu579	Bacteria	RBG-1_(Zixibacteria)	RBG-1_(Zixibacteria)_cl	RBG-1_(Zixibacteria)_or	RBG-1_(Zixibacteria)_fa	RBG-1_(Zixibacteria)_ge
Otu580	Bacteria	unclassified	unclassified	unclassified	unclassified	unclassified
Otu581	Bacteria	Proteobacteria	Alphaproteobacteria	Rhodobacterales	Rhodobacteraceae	Rubellimicrobium
Otu582	Bacteria	Deferribacteres	Deferribacteres_Incertae_Sedis	Unknown_Order	Unknown_Family	Caldithrix
Otu583	Bacteria	Proteobacteria	Betaproteobacteria	Rhodocyclales	Rhodocyclaceae	Denitromonas
Otu584	Bacteria	Actinobacteria	Actinobacteria	Micrococcales	Microbacteriaceae	Microbacterium
Otu585	Bacteria	Bacteroidetes	Cytophagia	Cytophagales	Flammeovirgaceae	uncultured
Otu586	Bacteria	Bacteroidetes	Bacteroidia	Bacteroidales	Rs-E47_termite_group	Rs-E47_termite_group_ge
Otu587	Bacteria	Bacteroidetes	Bacteroidia	Bacteroidales	Marinilabiaceae	uncultured
Otu588	Bacteria	Chloroflexi	Anaerolineae	Anaerolineales	Anaerolineaceae	Ornatilinea
Otu589	Bacteria	Bacteroidetes	Bacteroidetes_BD2-2	Bacteroidetes_BD2-2_or	Bacteroidetes_BD2-2_fa	Bacteroidetes_BD2-2_ge
Otu590	Bacteria	Proteobacteria	Gammaproteobacteria	Thiotrichales	Piscirickettsiaceae	Hydrogenovibrio
Otu591	Bacteria	Proteobacteria	Epsilonproteobacteria	Campylobacterales	Helicobacteraceae	Sulfurovum
Otu592	Bacteria	Chloroflexi	Anaerolineae	Anaerolineales	Anaerolineaceae	uncultured
Otu593	Bacteria	Proteobacteria	Betaproteobacteria	unclassified	unclassified	unclassified
Otu594	Bacteria	Proteobacteria	Deltaproteobacteria	Desulfuromonadales	Desulfuromonadaceae	Desulfuromonas
Otu595	Bacteria	Firmicutes	Clostridia	Clostridiales	Peptostreptococcaceae	Paeniclostridium
Otu596	Bacteria	Proteobacteria	Gammaproteobacteria	Gammaproteobacteria_Incertae_Sedis	Unknown_Family	Sedimenticola
Otu597	Bacteria	Proteobacteria	Gammaproteobacteria	Aeromonadales	Aeromonadaceae	Tolumonas
Otu598	Bacteria	Actinobacteria	Acidimicrobiia	Acidimicrobiales	OM1_clade	OM1_clade_ge
Otu599	Bacteria	Proteobacteria	Epsilonproteobacteria	Campylobacterales	Helicobacteraceae	Sulfuricurvum
Otu600	Bacteria	Firmicutes	Clostridia	Clostridiales	Family_XIII	unclassified
Otu601	Bacteria	Latescibacteria	Latescibacteria_cl	Latescibacteria_or	Latescibacteria_fa	Latescibacteria_ge
Otu602	Bacteria	Atribacteria	Atribacteria_cl	Atribacteria_or	Atribacteria_fa	Atribacteria_ge
Otu603	Bacteria	Proteobacteria	Deltaproteobacteria	Desulfobacterales	Desulfobulbaceae	unclassified
Otu604	Bacteria	Deinococcus-Thermus	Deinococci	KD3-62	KD3-62_fa	KD3-62_ge
Otu605	Bacteria	Firmicutes	Clostridia	Clostridiales	Family_XI	Sedimentibacter
Otu606	Bacteria	Chloroflexi	Anaerolineae	Anaerolineales	Anaerolineaceae	Pelolinea
Otu607	Bacteria	Bacteroidetes	Bacteroidetes_VC2.1_Bac22	Bacteroidetes_VC2.1_Bac22_or	Bacteroidetes_VC2.1_Bac22_fa	Bacteroidetes_VC2.1_Bac22_ge
Otu608	Bacteria	AC1	AC1_cl	AC1_or	AC1_fa	AC1_ge
Otu609	Bacteria	Proteobacteria	Deltaproteobacteria	Desulfobacterales	Desulfobulbaceae	unclassified
Otu610	Bacteria	Chloroflexi	SJA-15	SJA-15_or	SJA-15_fa	SJA-15_ge
Otu611	Bacteria	Spirochaetae	Spirochaetes	Spirochaetales	Spirochaetaceae	Spirochaeta_2
Otu612	Bacteria	Proteobacteria	Deltaproteobacteria	Desulfarculales	Desulfarculaceae	Desulfatiglans
Otu613	Bacteria	Bacteroidetes	Bacteroidetes_vadinHA17	Bacteroidetes_vadinHA17_or	Bacteroidetes_vadinHA17_fa	Bacteroidetes_vadinHA17_ge
Otu614	Bacteria	Firmicutes	Clostridia	Clostridiales	Ruminococcaceae	Ruminococcaceae_UCG-010
Otu615	Bacteria	unclassified	unclassified	unclassified	unclassified	unclassified
Otu616	Bacteria	Chloroflexi	Dehalococcoidia	GIF9	GIF9_fa	GIF9_ge
Otu617	Bacteria	Chloroflexi	Anaerolineae	Anaerolineales	Anaerolineaceae	uncultured
Otu618	Bacteria	Elusimicrobia	Elusimicrobia	2017-04-29	4-29_fa	4-29_ge
Otu619	Bacteria	Proteobacteria	Alphaproteobacteria	Rhizobiales	Hyphomicrobiaceae	unclassified
Otu620	Bacteria	Proteobacteria	Alphaproteobacteria	Rhodospirillales	Rhodospirillaceae	Pelagibius
Otu621	Bacteria	Proteobacteria	Deltaproteobacteria	Desulfuromonadales	Geobacteraceae	Geothermobacter
Otu622	Bacteria	Chloroflexi	Dehalococcoidia	GIF3	GIF3_fa	GIF3_ge
Otu623	Bacteria	Bacteroidetes	Bacteroidia	Bacteroidia_Incertae_Sedis	Draconibacteriaceae	unclassified
Otu624	Bacteria	Chloroflexi	Dehalococcoidia	GIF9	GIF9_fa	GIF9_ge
Otu625	Bacteria	Aminicenantes	Aminicenantes_cl	Aminicenantes_or	Aminicenantes_fa	Aminicenantes_ge
Otu626	Bacteria	Proteobacteria	Deltaproteobacteria	Desulfobacterales	Desulfobulbaceae	Desulfofustis
Otu627	Bacteria	Proteobacteria	Deltaproteobacteria	Desulfobacterales	Desulfobacteraceae	Sva0081_sediment_group
Otu628	Bacteria	Acidobacteria	Holophagae	Subgroup_23	Subgroup_23_fa	Subgroup_23_ge
Otu629	Bacteria	Proteobacteria	Deltaproteobacteria	Desulfobacterales	Desulfobulbaceae	Desulfobulbus
Otu630	Bacteria	Proteobacteria	Gammaproteobacteria	Oceanospirillales	Hahellaceae	Hahella
Otu631	Bacteria	Acidobacteria	Subgroup_21	Subgroup_21_or	Subgroup_21_fa	Subgroup_21_ge
Otu632	Bacteria	Actinobacteria	Acidimicrobiia	Acidimicrobiales	OM1_clade	OM1_clade_ge
Otu633	Bacteria	Proteobacteria	Gammaproteobacteria	Cellvibrionales	Halieaceae	unclassified
Otu634	Bacteria	Proteobacteria	Deltaproteobacteria	Desulfobacterales	Desulfobulbaceae	unclassified
Otu635	Bacteria	Lentisphaerae	Oligosphaeria	Oligosphaerales	MVP-94	MVP-94_ge
Otu636	Bacteria	Chloroflexi	unclassified	unclassified	unclassified	unclassified
Otu637	Bacteria	Bacteroidetes	Sphingobacteriia	Sphingobacteriales	Lentimicrobiaceae	Lentimicrobiaceae_ge
Otu638	Bacteria	Actinobacteria	Actinobacteria	Micrococcales	Microbacteriaceae	unclassified
Otu639	Bacteria	Chloroflexi	Chloroflexia	Chloroflexales	Roseiflexaceae	Roseiflexus
Otu640	Bacteria	Aminicenantes	Aminicenantes_cl	Aminicenantes_or	Aminicenantes_fa	Aminicenantes_ge
Otu641	Bacteria	Aminicenantes	Aminicenantes_cl	Aminicenantes_or	Aminicenantes_fa	Aminicenantes_ge
Otu642	Bacteria	Proteobacteria	Deltaproteobacteria	Bradymonadales	Bradymonadales_fa	Bradymonadales_ge
Otu643	Bacteria	Parcubacteria	Candidatus_Moranbacteria	Candidatus_Moranbacteria_or	Candidatus_Moranbacteria_fa	Candidatus_Moranbacteria_ge
Otu644	Bacteria	Elusimicrobia	Elusimicrobia	Lineage_IV	Lineage_IV_fa	Lineage_IV_ge
Otu645	Bacteria	Bacteroidetes	Flavobacteriia	Flavobacteriales	Flavobacteriaceae	unclassified
Otu646	Bacteria	Proteobacteria	Betaproteobacteria	Hydrogenophilales	Hydrogenophilaceae	uncultured
Otu647	Bacteria	Proteobacteria	Deltaproteobacteria	Desulfobacterales	Desulfobulbaceae	unclassified
Otu648	Bacteria	Bacteroidetes	Bacteroidia	Bacteroidia_Incertae_Sedis	Draconibacteriaceae	unclassified
Otu649	Bacteria	Chloroflexi	Anaerolineae	Anaerolineales	Anaerolineaceae	uncultured
Otu650	Bacteria	Proteobacteria	Gammaproteobacteria	Aeromonadales	Aeromonadaceae	Aeromonas
Otu651	Bacteria	Proteobacteria	Deltaproteobacteria	Desulfobacterales	Desulfobacteraceae	unclassified
Otu652	Bacteria	Actinobacteria	Acidimicrobiia	Acidimicrobiales	OM1_clade	OM1_clade_ge
Otu653	Bacteria	Proteobacteria	Deltaproteobacteria	Desulfobacterales	Desulfobulbaceae	Desulfobulbus
Otu654	Bacteria	Bacteroidetes	Bacteroidia	Bacteroidales	Bacteroidaceae	Bacteroides
Otu655	Bacteria	Deinococcus-Thermus	Deinococci	KD3-62	KD3-62_fa	KD3-62_ge
Otu656	Bacteria	Planctomycetes	Planctomycetacia	Planctomycetales	Planctomycetaceae	uncultured
Otu657	Bacteria	Firmicutes	Clostridia	Clostridiales	Christensenellaceae	Christensenellaceae_R-7_group
Otu658	Bacteria	Bacteroidetes	Bacteroidetes_BD2-2	Bacteroidetes_BD2-2_or	Bacteroidetes_BD2-2_fa	Bacteroidetes_BD2-2_ge
Otu659	Bacteria	Proteobacteria	Gammaproteobacteria	unclassified	unclassified	unclassified
Otu660	Bacteria	Proteobacteria	Gammaproteobacteria	Run-SP154	Run-SP154_fa	Run-SP154_ge
Otu661	Bacteria	Planctomycetes	Phycisphaerae	CCM11a	CCM11a_fa	CCM11a_ge
Otu662	Bacteria	Bacteroidetes	SB-5	SB-5_or	SB-5_fa	SB-5_ge
Otu663	Bacteria	Aminicenantes	Aminicenantes_cl	Aminicenantes_or	Aminicenantes_fa	Aminicenantes_ge
Otu664	Bacteria	Proteobacteria	Deltaproteobacteria	Syntrophobacterales	Syntrophaceae	Desulfobacca
Otu665	Bacteria	Proteobacteria	Betaproteobacteria	Burkholderiales	Comamonadaceae	Brachymonas
Otu666	Bacteria	Proteobacteria	Gammaproteobacteria	Methylococcales	Methylococcaceae	Methyloparacoccus
Otu667	Bacteria	Proteobacteria	Gammaproteobacteria	unclassified	unclassified	unclassified
Otu668	Bacteria	Proteobacteria	Deltaproteobacteria	Bdellovibrionales	Bacteriovoracaceae	Peredibacter
Otu669	Bacteria	Proteobacteria	Betaproteobacteria	Burkholderiales	Comamonadaceae	unclassified
Otu670	Bacteria	Tenericutes	Mollicutes	Acholeplasmatales	Acholeplasmataceae	Acholeplasma
Otu671	Bacteria	Proteobacteria	Deltaproteobacteria	Myxococcales	MidBa8	MidBa8_ge
Otu672	Bacteria	Proteobacteria	Betaproteobacteria	Rhodocyclales	Rhodocyclaceae	unclassified
Otu673	Bacteria	Bacteroidetes	Bacteroidetes_BD2-2	Bacteroidetes_BD2-2_or	Bacteroidetes_BD2-2_fa	Bacteroidetes_BD2-2_ge
Otu674	Bacteria	Actinobacteria	Actinobacteria	Micrococcales	Microbacteriaceae	Leucobacter
Otu675	Bacteria	Chloroflexi	Dehalococcoidia	MSBL5	MSBL5_fa	MSBL5_ge
Otu676	Bacteria	Proteobacteria	Gammaproteobacteria	Oceanospirillales	Alcanivoracaceae	Alcanivorax
Otu677	Bacteria	Proteobacteria	Gammaproteobacteria	unclassified	unclassified	unclassified
Otu678	Bacteria	Proteobacteria	Deltaproteobacteria	Desulfobacterales	Desulfobulbaceae	Desulfobulbus
Otu679	Bacteria	Bacteroidetes	unclassified	unclassified	unclassified	unclassified
Otu680	Bacteria	Verrucomicrobia	Opitutae	Opitutales	Opitutaceae	Opitutus
Otu681	Bacteria	Proteobacteria	Gammaproteobacteria	Thiotrichales	Piscirickettsiaceae	Thiomicrospira
Otu682	Bacteria	Proteobacteria	Deltaproteobacteria	Sva0485	Sva0485_fa	Sva0485_ge
Otu683	Bacteria	Proteobacteria	Deltaproteobacteria	Desulfobacterales	Desulfobacteraceae	unclassified
Otu684	Bacteria	Chloroflexi	Chloroflexia	Chloroflexales	Roseiflexaceae	Roseiflexus
Otu685	Bacteria	Proteobacteria	Gammaproteobacteria	unclassified	unclassified	unclassified
Otu686	Bacteria	Proteobacteria	Deltaproteobacteria	Desulfarculales	Desulfarculaceae	Desulfatiglans
Otu687	Bacteria	Planctomycetes	Planctomycetacia	Planctomycetales	Planctomycetaceae	Pirellula
Otu688	Bacteria	Proteobacteria	Deltaproteobacteria	Myxococcales	Sandaracinaceae	uncultured
Otu689	Bacteria	Verrucomicrobia	Spartobacteria	Chthoniobacterales	LD29	LD29_ge
Otu690	Bacteria	Proteobacteria	Deltaproteobacteria	Desulfobacterales	Desulfobacteraceae	unclassified
Otu691	Bacteria	Proteobacteria	Alphaproteobacteria	Sphingomonadales	Sphingomonadaceae	unclassified
Otu692	Bacteria	Chloroflexi	Dehalococcoidia	MSBL5	MSBL5_fa	MSBL5_ge
Otu693	Bacteria	Proteobacteria	Epsilonproteobacteria	Campylobacterales	Helicobacteraceae	Sulfurimonas
Otu694	Bacteria	Bacteroidetes	Bacteroidetes_BD2-2	Bacteroidetes_BD2-2_or	Bacteroidetes_BD2-2_fa	Bacteroidetes_BD2-2_ge
Otu695	Bacteria	Proteobacteria	Zetaproteobacteria	Mariprofundales	Mariprofundaceae	Mariprofundus
Otu696	Bacteria	Firmicutes	Bacilli	Bacillales	Bacillaceae	Bacillus
Otu697	Bacteria	Firmicutes	Clostridia	Clostridiales	Family_XI	Sedimentibacter
Otu698	Bacteria	Proteobacteria	Gammaproteobacteria	unclassified	unclassified	unclassified
Otu699	Bacteria	Acidobacteria	Holophagae	Subgroup_7	Subgroup_7_fa	Subgroup_7_ge
Otu700	Bacteria	Proteobacteria	Gammaproteobacteria	Oceanospirillales	Oceanospirillaceae	Oceanobacter
Otu701	Bacteria	Bacteroidetes	Flavobacteriia	Flavobacteriales	Cryomorphaceae	Fluviicola
Otu702	Bacteria	Proteobacteria	Deltaproteobacteria	Desulfarculales	Desulfarculaceae	Desulfatiglans
Otu703	Bacteria	Proteobacteria	Deltaproteobacteria	Bdellovibrionales	Bdellovibrionaceae	OM27_clade
Otu704	Bacteria	Proteobacteria	Epsilonproteobacteria	Campylobacterales	Helicobacteraceae	Sulfurimonas
Otu705	Bacteria	Firmicutes	Clostridia	Clostridiales	Ruminococcaceae	Ercella
Otu706	Bacteria	Proteobacteria	Betaproteobacteria	Burkholderiales	Comamonadaceae	unclassified
Otu707	Bacteria	Proteobacteria	Gammaproteobacteria	Thiotrichales	Thiotrichaceae	unclassified
Otu708	Bacteria	Proteobacteria	Gammaproteobacteria	Cellvibrionales	Porticoccaceae	Porticoccus
Otu709	Bacteria	Firmicutes	Clostridia	Clostridiales	unclassified	unclassified
Otu710	Bacteria	Proteobacteria	Deltaproteobacteria	Desulfarculales	Desulfarculaceae	Desulfatiglans
Otu711	Bacteria	RBG-1_(Zixibacteria)	RBG-1_(Zixibacteria)_cl	RBG-1_(Zixibacteria)_or	RBG-1_(Zixibacteria)_fa	RBG-1_(Zixibacteria)_ge
Otu712	Bacteria	Proteobacteria	Deltaproteobacteria	Bdellovibrionales	Bacteriovoracaceae	Peredibacter
Otu713	Bacteria	Proteobacteria	Deltaproteobacteria	Desulfobacterales	Desulfobulbaceae	MSBL7
Otu714	Bacteria	Cyanobacteria	Chloroplast	Chloroplast_or	Chloroplast_fa	Chloroplast_ge
Otu715	Bacteria	Actinobacteria	OPB41	OPB41_or	OPB41_fa	OPB41_ge
Otu716	Bacteria	Firmicutes	Clostridia	Clostridiales	unclassified	unclassified
Otu717	Bacteria	Chloroflexi	Anaerolineae	Anaerolineales	Anaerolineaceae	unclassified
Otu718	Bacteria	Proteobacteria	Gammaproteobacteria	Oceanospirillales	Oceanospirillaceae	Pseudohongiella
Otu719	Bacteria	Planctomycetes	Planctomycetacia	Planctomycetales	Planctomycetaceae	Pir4_lineage
Otu720	Bacteria	Chloroflexi	SJA-68	SJA-68_or	SJA-68_fa	SJA-68_ge
Otu721	Bacteria	Proteobacteria	Gammaproteobacteria	unclassified	unclassified	unclassified
Otu722	Bacteria	Proteobacteria	Gammaproteobacteria	Thiotrichales	Thiotrichaceae	uncultured
Otu723	Bacteria	Proteobacteria	Gammaproteobacteria	unclassified	unclassified	unclassified
Otu724	Bacteria	Proteobacteria	Deltaproteobacteria	Desulfarculales	Desulfarculaceae	Desulfatiglans
Otu725	Bacteria	Chloroflexi	Dehalococcoidia	unclassified	unclassified	unclassified
Otu726	Bacteria	Chloroflexi	Anaerolineae	Anaerolineales	Anaerolineaceae	uncultured
Otu727	Bacteria	Proteobacteria	Deltaproteobacteria	Desulfuromonadales	unclassified	unclassified
Otu728	Bacteria	Proteobacteria	Deltaproteobacteria	Syntrophobacterales	Syntrophobacteraceae	unclassified
Otu729	Bacteria	Proteobacteria	Gammaproteobacteria	Xanthomonadales	Xanthomonadaceae	Dyella
Otu730	Bacteria	Proteobacteria	Gammaproteobacteria	unclassified	unclassified	unclassified
Otu731	Bacteria	Proteobacteria	Gammaproteobacteria	unclassified	unclassified	unclassified
Otu732	Bacteria	Proteobacteria	Gammaproteobacteria	34P16	34P16_fa	34P16_ge
Otu733	Bacteria	Proteobacteria	Betaproteobacteria	unclassified	unclassified	unclassified
Otu734	Bacteria	Chloroflexi	uncultured	uncultured_or	uncultured_fa	uncultured_ge
Otu735	Bacteria	Proteobacteria	Deltaproteobacteria	Bradymonadales	Bradymonadales_fa	Bradymonadales_ge
Otu736	Bacteria	Firmicutes	Clostridia	Clostridiales	Ruminococcaceae	Ercella
Otu737	Bacteria	Proteobacteria	unclassified	unclassified	unclassified	unclassified
Otu738	Bacteria	Planctomycetes	Planctomycetacia	Planctomycetales	Planctomycetaceae	uncultured
Otu739	Bacteria	Atribacteria	Atribacteria_cl	Atribacteria_or	Atribacteria_fa	Atribacteria_ge
Otu740	Bacteria	Proteobacteria	Deltaproteobacteria	Desulfuromonadales	Geobacteraceae	Geothermobacter
Otu741	Bacteria	Chloroflexi	Anaerolineae	Anaerolineales	Anaerolineaceae	Anaerolinea
Otu742	Bacteria	Proteobacteria	Deltaproteobacteria	Desulfovibrionales	Desulfovibrionaceae	Desulfovibrio
Otu743	Bacteria	Proteobacteria	Deltaproteobacteria	Desulfobacterales	Desulfobacteraceae	Desulfobacteraceae_ge
Otu744	Bacteria	Proteobacteria	Deltaproteobacteria	Syntrophobacterales	Syntrophaceae	Desulfobacca
Otu745	Bacteria	Firmicutes	Erysipelotrichia	Erysipelotrichales	Erysipelotrichaceae	Erysipelothrix
Otu746	Bacteria	Proteobacteria	Deltaproteobacteria	Desulfobacterales	Desulfobacteraceae	Desulfobacterium
Otu747	Bacteria	Proteobacteria	Deltaproteobacteria	Desulfuromonadales	unclassified	unclassified
Otu748	Bacteria	Firmicutes	Clostridia	Clostridiales	Peptostreptococcaceae	Proteocatella
Otu749	Bacteria	Chloroflexi	Anaerolineae	Anaerolineales	Anaerolineaceae	unclassified
Otu750	Bacteria	Spirochaetae	Spirochaetes	Spirochaetales	Spirochaetaceae	Sphaerochaeta
Otu751	Bacteria	Proteobacteria	Deltaproteobacteria	43F-1404R	43F-1404R_fa	43F-1404R_ge
Otu752	Bacteria	Proteobacteria	Betaproteobacteria	Burkholderiales	Comamonadaceae	Limnohabitans
Otu753	Bacteria	Bacteroidetes	unclassified	unclassified	unclassified	unclassified
Otu754	Bacteria	Proteobacteria	Gammaproteobacteria	Xanthomonadales	uncultured	uncultured_ge
Otu755	Bacteria	Bacteroidetes	Bacteroidetes_BD2-2	Bacteroidetes_BD2-2_or	Bacteroidetes_BD2-2_fa	Bacteroidetes_BD2-2_ge
Otu756	Bacteria	Chloroflexi	Anaerolineae	Anaerolineales	Anaerolineaceae	unclassified
Otu757	Bacteria	Chloroflexi	Anaerolineae	Anaerolineales	Anaerolineaceae	uncultured
Otu758	Bacteria	Verrucomicrobia	Opitutae	Opitutae_vadinHA64	Opitutae_vadinHA64_fa	Opitutae_vadinHA64_ge
Otu759	Bacteria	Bacteroidetes	Flavobacteriia	Flavobacteriales	Cryomorphaceae	Fluviicola
Otu760	Bacteria	Proteobacteria	Betaproteobacteria	Rhodocyclales	Rhodocyclaceae	Dechlorobacter
Otu761	Bacteria	Proteobacteria	Betaproteobacteria	Burkholderiales	Burkholderiales_Incertae_Sedis	Thiomonas
Otu762	Bacteria	Proteobacteria	Deltaproteobacteria	Desulfobacterales	Desulfobulbaceae	unclassified
Otu763	Bacteria	Chloroflexi	Dehalococcoidia	GIF9	GIF9_fa	GIF9_ge
Otu764	Bacteria	Acidobacteria	Subgroup_21	Subgroup_21_or	Subgroup_21_fa	Subgroup_21_ge
Otu765	Bacteria	Spirochaetae	Spirochaetes	Spirochaetales	Spirochaetaceae	Spirochaeta_2
Otu766	Bacteria	Proteobacteria	Betaproteobacteria	Rhodocyclales	Rhodocyclaceae	Zoogloea
Otu767	Bacteria	Chloroflexi	Dehalococcoidia	unclassified	unclassified	unclassified
Otu768	Bacteria	Chloroflexi	MSB-5B2	MSB-5B2_or	MSB-5B2_fa	MSB-5B2_ge
Otu769	Bacteria	Bacteroidetes	Bacteroidetes_vadinHA17	Bacteroidetes_vadinHA17_or	Bacteroidetes_vadinHA17_fa	Bacteroidetes_vadinHA17_ge
Otu770	Bacteria	Chloroflexi	Dehalococcoidia	unclassified	unclassified	unclassified
Otu771	Bacteria	Bacteroidetes	Sphingobacteriia	Sphingobacteriales	NS11-12_marine_group	NS11-12_marine_group_ge
Otu772	Bacteria	Bacteroidetes	Cytophagia	Cytophagales	Flammeovirgaceae	uncultured
Otu773	Bacteria	Proteobacteria	Deltaproteobacteria	Myxococcales	VHS-B4-70	VHS-B4-70_ge
Otu774	Bacteria	Proteobacteria	Alphaproteobacteria	Rhizobiales	Rhizobiales_Incertae_Sedis	Alsobacter
Otu775	Bacteria	Elusimicrobia	Elusimicrobia	2017-04-29	4-29_fa	4-29_ge
Otu776	Bacteria	Bacteroidetes	Bacteroidia	Bacteroidia_Incertae_Sedis	Draconibacteriaceae	unclassified
Otu777	Bacteria	Proteobacteria	Deltaproteobacteria	Syntrophobacterales	Syntrophaceae	Syntrophus
Otu778	Bacteria	Lentisphaerae	Oligosphaeria	Oligosphaerales	MVP-94	MVP-94_ge
Otu779	Bacteria	Firmicutes	Clostridia	Clostridiales	Syntrophomonadaceae	Syntrophomonas
Otu780	Bacteria	Parcubacteria	Candidatus_Magasanikbacteria	Candidatus_Magasanikbacteria_or	Candidatus_Magasanikbacteria_fa	Candidatus_Magasanikbacteria_ge
Otu781	Bacteria	Nitrospinae	Nitrospinia	Nitrospinales	Nitrospinaceae	Nitrospina
Otu782	Bacteria	Chlamydiae	Chlamydiae	Chlamydiales	Simkaniaceae	uncultured
Otu783	Bacteria	Bacteroidetes	Bacteroidia	Bacteroidia_Incertae_Sedis	Draconibacteriaceae	unclassified
Otu784	Bacteria	Bacteroidetes	Bacteroidia	Bacteroidales	Marinilabiaceae	uncultured
Otu785	Bacteria	Proteobacteria	Betaproteobacteria	Nitrosomonadales	Gallionellaceae	unclassified
Otu786	Bacteria	Proteobacteria	Deltaproteobacteria	Desulfobacterales	Desulfobacteraceae	unclassified
Otu787	Bacteria	Proteobacteria	Betaproteobacteria	Burkholderiales	Alcaligenaceae	MWH-UniP1_aquatic_group
Otu788	Bacteria	Bacteroidetes	Bacteroidetes_vadinHA17	Bacteroidetes_vadinHA17_or	Bacteroidetes_vadinHA17_fa	Bacteroidetes_vadinHA17_ge
Otu789	Bacteria	Proteobacteria	Alphaproteobacteria	Rhodospirillales	Rhodospirillaceae	Thalassospira
Otu790	Bacteria	Firmicutes	Clostridia	Clostridiales	TSAC18	TSAC18_ge
Otu791	Bacteria	Proteobacteria	Deltaproteobacteria	Syntrophobacterales	Syntrophaceae	uncultured
Otu792	Bacteria	Bacteroidetes	Sphingobacteriia	Sphingobacteriales	Saprospiraceae	uncultured
Otu793	Bacteria	Bacteroidetes	Flavobacteriia	Flavobacteriales	Flavobacteriaceae	Ulvibacter
Otu794	Bacteria	Firmicutes	Clostridia	Clostridiales	Family_XIII	uncultured
Otu795	Bacteria	Fusobacteria	Fusobacteriia	Fusobacteriales	Fusobacteriaceae	Cetobacterium
Otu796	Bacteria	Proteobacteria	Gammaproteobacteria	Oceanospirillales	Oceanospirillaceae	Pseudohongiella
Otu797	Bacteria	Firmicutes	Erysipelotrichia	Erysipelotrichales	Erysipelotrichaceae	Erysipelothrix
Otu798	Bacteria	Proteobacteria	Gammaproteobacteria	unclassified	unclassified	unclassified
Otu799	Bacteria	Proteobacteria	Gammaproteobacteria	unclassified	unclassified	unclassified
Otu800	Bacteria	Proteobacteria	Gammaproteobacteria	Oceanospirillales	Alcanivoracaceae	Kangiella
Otu801	Bacteria	Proteobacteria	Betaproteobacteria	Burkholderiales	Comamonadaceae	Comamonas
Otu802	Bacteria	Actinobacteria	Actinobacteria	PeM15	PeM15_fa	PeM15_ge
Otu803	Bacteria	Bacteroidetes	Cytophagia	Cytophagales	Flammeovirgaceae	uncultured
Otu804	Bacteria	Proteobacteria	Alphaproteobacteria	unclassified	unclassified	unclassified
Otu805	Bacteria	Chloroflexi	Anaerolineae	Anaerolineales	Anaerolineaceae	Leptolinea
Otu806	Bacteria	Proteobacteria	Alphaproteobacteria	Rhodobacterales	Rhodobacteraceae	unclassified
Otu807	Bacteria	Chloroflexi	Anaerolineae	Anaerolineales	Anaerolineaceae	uncultured
Otu808	Bacteria	Proteobacteria	Gammaproteobacteria	Sva0071	Sva0071_fa	Sva0071_ge
Otu809	Bacteria	Verrucomicrobia	OPB35_soil_group	OPB35_soil_group_or	OPB35_soil_group_fa	OPB35_soil_group_ge
Otu810	Bacteria	Deferribacteres	Deferribacteres_Incertae_Sedis	Unknown_Order	Unknown_Family	Caldithrix
Otu811	Bacteria	Latescibacteria	Latescibacteria_cl	Latescibacteria_or	Latescibacteria_fa	Latescibacteria_ge
Otu812	Bacteria	Chloroflexi	Dehalococcoidia	vadinBA26	vadinBA26_fa	vadinBA26_ge
Otu813	Bacteria	Proteobacteria	Alphaproteobacteria	Rhodobacterales	Rhodobacteraceae	Albimonas
Otu814	Bacteria	Firmicutes	Clostridia	Clostridiales	Clostridiaceae_1	Clostridium_sensu_stricto_1
Otu815	Bacteria	Firmicutes	Clostridia	Clostridiales	Ruminococcaceae	Ruminiclostridium_9
Otu816	Bacteria	Proteobacteria	Deltaproteobacteria	Sva0485	Sva0485_fa	Sva0485_ge
Otu817	Bacteria	Bacteroidetes	Bacteroidia	Bacteroidia_Incertae_Sedis	Draconibacteriaceae	unclassified
Otu818	Bacteria	Chloroflexi	unclassified	unclassified	unclassified	unclassified
Otu819	Bacteria	Chloroflexi	Anaerolineae	Anaerolineales	Anaerolineaceae	uncultured
Otu820	Bacteria	Verrucomicrobia	Verrucomicrobia_cl	Verrucomicrobia_or	Verrucomicrobia_fa	Verrucomicrobia_ge
Otu821	Bacteria	Chloroflexi	Dehalococcoidia	vadinBA26	vadinBA26_fa	vadinBA26_ge
Otu822	Bacteria	Proteobacteria	Betaproteobacteria	Nitrosomonadales	Gallionellaceae	uncultured
Otu823	Bacteria	Proteobacteria	Deltaproteobacteria	Syntrophobacterales	Syntrophaceae	Desulfobacca
Otu824	Bacteria	Chloroflexi	SJA-15	SJA-15_or	SJA-15_fa	SJA-15_ge
Otu825	Bacteria	Chloroflexi	Anaerolineae	Anaerolineales	Anaerolineaceae	uncultured
Otu826	Bacteria	Bacteroidetes	Cytophagia	Cytophagales	Flammeovirgaceae	uncultured
Otu827	Bacteria	Proteobacteria	Gammaproteobacteria	Gammaproteobacteria_Incertae_Sedis	Unknown_Family	uncultured
Otu828	Bacteria	Firmicutes	Clostridia	Clostridiales	Christensenellaceae	uncultured
Otu829	Bacteria	Chloroflexi	Dehalococcoidia	GIF3	GIF3_fa	GIF3_ge
Otu830	Bacteria	Proteobacteria	unclassified	unclassified	unclassified	unclassified
Otu831	Bacteria	Nitrospirae	Nitrospira	Nitrospirales	Nitrospiraceae	uncultured
Otu832	Bacteria	Proteobacteria	Betaproteobacteria	Burkholderiales	Burkholderiales_Incertae_Sedis	Thiomonas
Otu833	Bacteria	Aminicenantes	Aminicenantes_cl	Aminicenantes_or	Aminicenantes_fa	Aminicenantes_ge
Otu834	Bacteria	Bacteroidetes	Sphingobacteriia	Sphingobacteriales	NS11-12_marine_group	NS11-12_marine_group_ge
Otu835	Bacteria	Chloroflexi	Anaerolineae	Anaerolineales	Anaerolineaceae	Bellilinea
Otu836	Bacteria	Proteobacteria	Betaproteobacteria	Burkholderiales	Comamonadaceae	unclassified
Otu837	Bacteria	Bacteroidetes	Sphingobacteriia	Sphingobacteriales	Chitinophagaceae	Sediminibacterium
Otu838	Bacteria	Proteobacteria	Gammaproteobacteria	Xanthomonadales	Xanthomonadaceae	Aquimonas
Otu839	Bacteria	Chloroflexi	Anaerolineae	Anaerolineales	Anaerolineaceae	uncultured
Otu840	Bacteria	Proteobacteria	Deltaproteobacteria	Desulfobacterales	Desulfobacteraceae	SEEP-SRB1
Otu841	Bacteria	Proteobacteria	Epsilonproteobacteria	Campylobacterales	Helicobacteraceae	Sulfurimonas
Otu842	Bacteria	Proteobacteria	Betaproteobacteria	Hydrogenophilales	Hydrogenophilaceae	uncultured
Otu843	Bacteria	Proteobacteria	Deltaproteobacteria	Bradymonadales	Bradymonadales_fa	Bradymonadales_ge
Otu844	Bacteria	Deferribacteres	Deferribacteres_Incertae_Sedis	Unknown_Order	Unknown_Family	Caldithrix
Otu845	Bacteria	Spirochaetae	Spirochaetes	Spirochaetales	Leptospiraceae	uncultured
Otu846	Bacteria	Firmicutes	Negativicutes	Selenomonadales	Acidaminococcaceae	uncultured
Otu847	Bacteria	Chloroflexi	Anaerolineae	Anaerolineales	Anaerolineaceae	uncultured
Otu848	Bacteria	Proteobacteria	Gammaproteobacteria	Gammaproteobacteria_Incertae_Sedis	Unknown_Family	Sedimenticola
Otu849	Bacteria	Proteobacteria	Deltaproteobacteria	Bdellovibrionales	Bacteriovoracaceae	uncultured
Otu850	Bacteria	Hydrogenedentes	Hydrogenedentes_cl	Hydrogenedentes_or	Hydrogenedentes_fa	Hydrogenedentes_ge
Otu851	Bacteria	Bacteroidetes	Flavobacteriia	Flavobacteriales	NS9_marine_group	NS9_marine_group_ge
Otu852	Bacteria	Proteobacteria	Gammaproteobacteria	Gammaproteobacteria_Incertae_Sedis	Unknown_Family	Sedimenticola
Otu853	Bacteria	Firmicutes	Clostridia	Clostridiales	Clostridiaceae_1	unclassified
Otu854	Bacteria	Acidobacteria	Holophagae	Acanthopleuribacterales	Acanthopleuribacteraceae	Thermotomaculum
Otu855	Bacteria	Chloroflexi	Anaerolineae	Anaerolineales	Anaerolineaceae	uncultured
Otu856	Bacteria	Chloroflexi	MSB-5E12	MSB-5E12_or	MSB-5E12_fa	MSB-5E12_ge
Otu857	Bacteria	Bacteroidetes	unclassified	unclassified	unclassified	unclassified
Otu858	Bacteria	Proteobacteria	Deltaproteobacteria	Syntrophobacterales	Syntrophaceae	Syntrophus
Otu859	Bacteria	Proteobacteria	Gammaproteobacteria	unclassified	unclassified	unclassified
Otu860	Bacteria	Proteobacteria	Gammaproteobacteria	Gammaproteobacteria_Incertae_Sedis	Unknown_Family	Sedimenticola
Otu861	Bacteria	Proteobacteria	Deltaproteobacteria	Desulfobacterales	Desulfobacteraceae	unclassified
Otu862	Bacteria	Parcubacteria	Candidatus_Campbellbacteria	Candidatus_Campbellbacteria_or	Candidatus_Campbellbacteria_fa	Candidatus_Campbellbacteria_ge
Otu863	Bacteria	Actinobacteria	Actinobacteria	Frankiales	Sporichthyaceae	hgcI_clade
Otu864	Bacteria	Proteobacteria	Deltaproteobacteria	Desulfarculales	Desulfarculaceae	Desulfatiglans
Otu865	Bacteria	Proteobacteria	Deltaproteobacteria	Desulfuromonadales	unclassified	unclassified
Otu866	Bacteria	Proteobacteria	Gammaproteobacteria	Pseudomonadales	Moraxellaceae	Acinetobacter
Otu867	Bacteria	Proteobacteria	Deltaproteobacteria	Syntrophobacterales	Syntrophobacteraceae	unclassified
Otu868	Bacteria	Proteobacteria	Alphaproteobacteria	Rhodobacterales	Rhodobacteraceae	unclassified
Otu869	Bacteria	Deferribacteres	Deferribacteres_Incertae_Sedis	Unknown_Order	Unknown_Family	Caldithrix
Otu870	Bacteria	Proteobacteria	Epsilonproteobacteria	Campylobacterales	Helicobacteraceae	Sulfurimonas
Otu871	Bacteria	Proteobacteria	Deltaproteobacteria	Bdellovibrionales	Bacteriovoracaceae	Peredibacter
Otu872	Bacteria	Firmicutes	Clostridia	Clostridiales	Clostridiaceae_1	Proteiniclasticum
Otu873	Bacteria	Bacteroidetes	Bacteroidia	Bacteroidia_Incertae_Sedis	Draconibacteriaceae	Draconibacteriaceae_ge
Otu874	Bacteria	Aminicenantes	Aminicenantes_cl	Aminicenantes_or	Aminicenantes_fa	Aminicenantes_ge
Otu875	Bacteria	Aminicenantes	Aminicenantes_cl	Aminicenantes_or	Aminicenantes_fa	Aminicenantes_ge
Otu876	Bacteria	Proteobacteria	Gammaproteobacteria	34P16	34P16_fa	34P16_ge
Otu877	Bacteria	Aminicenantes	Aminicenantes_cl	Aminicenantes_or	Aminicenantes_fa	Aminicenantes_ge
Otu878	Bacteria	Aminicenantes	Aminicenantes_cl	Aminicenantes_or	Aminicenantes_fa	Aminicenantes_ge
Otu879	Bacteria	Deferribacteres	Deferribacteres_Incertae_Sedis	Unknown_Order	Unknown_Family	Caldithrix
Otu880	Bacteria	Acidobacteria	Subgroup_21	Subgroup_21_or	Subgroup_21_fa	Subgroup_21_ge
Otu881	Bacteria	Proteobacteria	Gammaproteobacteria	Methylococcales	Methylococcaceae	Methyloparacoccus
Otu882	Bacteria	Proteobacteria	Gammaproteobacteria	unclassified	unclassified	unclassified
Otu883	Bacteria	Proteobacteria	Deltaproteobacteria	Sva0485	Sva0485_fa	Sva0485_ge
Otu884	Bacteria	Planctomycetes	Phycisphaerae	mle1-8	mle1-8_fa	mle1-8_ge
Otu885	Bacteria	Chloroflexi	unclassified	unclassified	unclassified	unclassified
Otu886	Bacteria	Proteobacteria	Deltaproteobacteria	Desulfobacterales	Desulfobacteraceae	Desulfatiferula
Otu887	Bacteria	Chloroflexi	Dehalococcoidia	unclassified	unclassified	unclassified
Otu888	Bacteria	Chloroflexi	Dehalococcoidia	MSBL5	MSBL5_fa	MSBL5_ge
Otu889	Bacteria	Spirochaetae	Spirochaetes	Spirochaetales	Spirochaetaceae	Spirochaeta_2
Otu890	Bacteria	Proteobacteria	Alphaproteobacteria	Rhizobiales	unclassified	unclassified
Otu891	Bacteria	Proteobacteria	Deltaproteobacteria	Desulfobacterales	Desulfobacteraceae	Sva0081_sediment_group
Otu892	Bacteria	Lentisphaerae	Oligosphaeria	Oligosphaerales	MVP-94	MVP-94_ge
Otu893	Bacteria	Bacteroidetes	Bacteroidia	Bacteroidia_Incertae_Sedis	Draconibacteriaceae	uncultured
Otu894	Bacteria	unclassified	unclassified	unclassified	unclassified	unclassified
Otu895	Bacteria	Chloroflexi	SBR2076	SBR2076_or	SBR2076_fa	SBR2076_ge
Otu896	Bacteria	Synergistetes	Synergistia	Synergistales	Synergistaceae	Thermovirga
Otu897	Bacteria	Chloroflexi	Dehalococcoidia	unclassified	unclassified	unclassified
Otu898	Bacteria	Proteobacteria	Deltaproteobacteria	Desulfobacterales	Desulfobulbaceae	Desulfobulbus
Otu899	Bacteria	Proteobacteria	Gammaproteobacteria	uncultured	uncultured_fa	uncultured_ge
Otu900	Bacteria	Bacteroidetes	Bacteroidia	Bacteroidia_Incertae_Sedis	Draconibacteriaceae	uncultured
Otu901	Bacteria	Proteobacteria	Deltaproteobacteria	Desulfobacterales	Desulfobacteraceae	unclassified
Otu902	Bacteria	Lentisphaerae	Oligosphaeria	Oligosphaerales	MVP-94	MVP-94_ge
Otu903	Bacteria	Chloroflexi	Anaerolineae	Anaerolineales	Anaerolineaceae	uncultured
Otu904	Bacteria	Tenericutes	Mollicutes	Acholeplasmatales	Acholeplasmataceae	Acholeplasma
Otu905	Bacteria	Chloroflexi	uncultured	uncultured_or	uncultured_fa	uncultured_ge
Otu906	Bacteria	Proteobacteria	Alphaproteobacteria	Rhizobiales	Methylocystaceae	Methylocystis
Otu907	Bacteria	unclassified	unclassified	unclassified	unclassified	unclassified
Otu908	Bacteria	Proteobacteria	Betaproteobacteria	Rhodocyclales	Rhodocyclaceae	Denitromonas
Otu909	Bacteria	Proteobacteria	Gammaproteobacteria	Cellvibrionales	Spongiibacteraceae	BD1-7_clade
Otu910	Bacteria	Chloroflexi	Anaerolineae	Anaerolineales	Anaerolineaceae	unclassified
Otu911	Bacteria	Spirochaetae	Spirochaetes	Spirochaetales	Spirochaetaceae	Sphaerochaeta
Otu912	Bacteria	Proteobacteria	Alphaproteobacteria	Rhizobiales	Rhizobiales_Incertae_Sedis	Nordella
Otu913	Bacteria	unclassified	unclassified	unclassified	unclassified	unclassified
Otu914	Bacteria	Proteobacteria	Deltaproteobacteria	Desulfobacterales	Desulfobulbaceae	unclassified
Otu915	Bacteria	Proteobacteria	Deltaproteobacteria	Desulfobacterales	Desulfobacteraceae	unclassified
Otu916	Bacteria	Proteobacteria	Alphaproteobacteria	Rhodobacterales	Rhodobacteraceae	unclassified
Otu917	Bacteria	Actinobacteria	Actinobacteria	Frankiales	Sporichthyaceae	hgcI_clade
Otu918	Bacteria	Chloroflexi	Dehalococcoidia	unclassified	unclassified	unclassified
Otu919	Bacteria	WS6	WS6_cl	WS6_or	WS6_fa	WS6_ge
Otu920	Bacteria	Bacteroidetes	Bacteroidetes_VC2.1_Bac22	Bacteroidetes_VC2.1_Bac22_or	Bacteroidetes_VC2.1_Bac22_fa	Bacteroidetes_VC2.1_Bac22_ge
Otu921	Bacteria	Bacteroidetes	Bacteroidetes_BD2-2	Bacteroidetes_BD2-2_or	Bacteroidetes_BD2-2_fa	Bacteroidetes_BD2-2_ge
Otu922	Bacteria	Actinobacteria	Thermoleophilia	Gaiellales	uncultured	uncultured_ge
Otu923	Bacteria	Spirochaetae	Spirochaetes	Spirochaetales	Spirochaetaceae	Spirochaeta_2
Otu924	Bacteria	Chloroflexi	MSB-5B2	MSB-5B2_or	MSB-5B2_fa	MSB-5B2_ge
Otu925	Bacteria	Proteobacteria	Betaproteobacteria	unclassified	unclassified	unclassified
Otu926	Bacteria	Proteobacteria	Gammaproteobacteria	Chromatiales	Chromatiaceae	unclassified
Otu927	Bacteria	Chloroflexi	Dehalococcoidia	vadinBA26	vadinBA26_fa	vadinBA26_ge
Otu928	Bacteria	Acidobacteria	Solibacteres	Solibacterales	Solibacteraceae_(Subgroup_3)	unclassified
Otu929	Bacteria	Planctomycetes	Planctomycetacia	Planctomycetales	Planctomycetaceae	unclassified
Otu930	Bacteria	Proteobacteria	Deltaproteobacteria	unclassified	unclassified	unclassified
Otu931	Bacteria	Chloroflexi	SBR2076	SBR2076_or	SBR2076_fa	SBR2076_ge
Otu932	Bacteria	Gemmatimonadetes	BD2-11_terrestrial_group	BD2-11_terrestrial_group_or	BD2-11_terrestrial_group_fa	BD2-11_terrestrial_group_ge
Otu933	Bacteria	Proteobacteria	Deltaproteobacteria	Desulfobacterales	Desulfobulbaceae	Desulfobulbus
Otu934	Bacteria	Proteobacteria	Alphaproteobacteria	Rhodospirillales	unclassified	unclassified
Otu935	Bacteria	Chloroflexi	SJA-68	SJA-68_or	SJA-68_fa	SJA-68_ge
Otu936	Bacteria	Proteobacteria	Gammaproteobacteria	Oceanospirillales	unclassified	unclassified
Otu937	Bacteria	Proteobacteria	Deltaproteobacteria	Desulfobacterales	Desulfobacteraceae	unclassified
Otu938	Bacteria	Chloroflexi	Anaerolineae	Anaerolineales	Anaerolineaceae	uncultured
Otu939	Bacteria	Proteobacteria	Gammaproteobacteria	Oceanospirillales	Oleiphilaceae	Oleiphilus
Otu940	Bacteria	Firmicutes	Clostridia	Clostridiales	Christensenellaceae	uncultured
Otu941	Bacteria	Acidobacteria	Holophagae	Subgroup_23	Subgroup_23_fa	Subgroup_23_ge
Otu942	Bacteria	Acidobacteria	Subgroup_21	Subgroup_21_or	Subgroup_21_fa	Subgroup_21_ge
Otu943	Bacteria	Planctomycetes	Phycisphaerae	CCM11a	CCM11a_fa	CCM11a_ge
Otu944	Bacteria	Bacteroidetes	unclassified	unclassified	unclassified	unclassified
Otu945	Bacteria	Proteobacteria	Deltaproteobacteria	Desulfobacterales	Desulfobacteraceae	uncultured
Otu946	Bacteria	Poribacteria	Poribacteria_cl	Poribacteria_or	Poribacteria_fa	Poribacteria_ge
Otu947	Bacteria	Actinobacteria	Acidimicrobiia	Acidimicrobiales	unclassified	unclassified
Otu948	Bacteria	Proteobacteria	Gammaproteobacteria	Pseudomonadales	Moraxellaceae	uncultured
Otu949	Bacteria	Proteobacteria	Gammaproteobacteria	Gammaproteobacteria_Incertae_Sedis	Unknown_Family	uncultured
Otu950	Bacteria	Chloroflexi	SBR2076	SBR2076_or	SBR2076_fa	SBR2076_ge
Otu951	Bacteria	Proteobacteria	Deltaproteobacteria	Desulfuromonadales	Sva1033	Sva1033_ge
Otu952	Bacteria	Chloroflexi	Anaerolineae	Anaerolineales	Anaerolineaceae	uncultured
Otu953	Bacteria	Proteobacteria	Deltaproteobacteria	unclassified	unclassified	unclassified
Otu954	Bacteria	Nitrospirae	Nitrospira	Nitrospirales	Nitrospiraceae	uncultured
Otu955	Bacteria	Proteobacteria	Deltaproteobacteria	Desulfobacterales	Desulfobacteraceae	Desulfatitalea
Otu956	Bacteria	Chloroflexi	Anaerolineae	Anaerolineales	Anaerolineaceae	uncultured
Otu957	Bacteria	Firmicutes	Clostridia	Clostridiales	Clostridiaceae_1	Clostridium_sensu_stricto_12
Otu958	Bacteria	Bacteroidetes	Bacteroidia	Bacteroidales	Prolixibacteraceae	Prolixibacter
Otu959	Bacteria	Chloroflexi	Anaerolineae	Anaerolineales	Anaerolineaceae	uncultured
Otu960	Bacteria	Proteobacteria	Alphaproteobacteria	Rickettsiales	T9d	T9d_ge
Otu961	Bacteria	Verrucomicrobia	Verrucomicrobiae	Verrucomicrobiales	Verrucomicrobiaceae	unclassified
Otu962	Bacteria	Bacteroidetes	Bacteroidia	Bacteroidia_Incertae_Sedis	Draconibacteriaceae	uncultured
Otu963	Bacteria	Proteobacteria	Betaproteobacteria	Burkholderiales	Comamonadaceae	unclassified
Otu964	Bacteria	AC1	AC1_cl	AC1_or	AC1_fa	AC1_ge
Otu965	Bacteria	Ignavibacteriae	Ignavibacteria	Ignavibacteriales	PHOS-HE36	PHOS-HE36_ge
Otu966	Bacteria	Firmicutes	Bacilli	Bacillales	Alicyclobacillaceae	Alicyclobacillus
Otu967	Bacteria	Tenericutes	Mollicutes	NB1-n	NB1-n_fa	NB1-n_ge
Otu968	Bacteria	Acidobacteria	Subgroup_21	Subgroup_21_or	Subgroup_21_fa	Subgroup_21_ge
Otu969	Bacteria	Chloroflexi	unclassified	unclassified	unclassified	unclassified
Otu970	Bacteria	Proteobacteria	Deltaproteobacteria	Desulfobacterales	Desulfobulbaceae	Desulforhopalus
Otu971	Bacteria	Proteobacteria	Deltaproteobacteria	Desulfobacterales	Desulfobulbaceae	Desulfurivibrio
Otu972	Bacteria	Chloroflexi	Anaerolineae	Anaerolineales	Anaerolineaceae	uncultured
Otu973	Bacteria	Aminicenantes	Aminicenantes_cl	Aminicenantes_or	Aminicenantes_fa	Aminicenantes_ge
Otu974	Bacteria	Chloroflexi	Dehalococcoidia	GIF9	GIF9_fa	GIF9_ge
Otu975	Bacteria	Proteobacteria	Gammaproteobacteria	Chromatiales	Ectothiorhodospiraceae	Thioalkalispira
Otu976	Bacteria	Proteobacteria	Gammaproteobacteria	Cellvibrionales	Porticoccaceae	C1-B045
Otu977	Bacteria	Bacteroidetes	Bacteroidetes_vadinHA17	Bacteroidetes_vadinHA17_or	Bacteroidetes_vadinHA17_fa	Bacteroidetes_vadinHA17_ge
Otu978	Bacteria	Proteobacteria	Gammaproteobacteria	unclassified	unclassified	unclassified
Otu979	Bacteria	Proteobacteria	Gammaproteobacteria	Chromatiales	Ectothiorhodospiraceae	Thioalkalispira
Otu980	Bacteria	Proteobacteria	Epsilonproteobacteria	Campylobacterales	Helicobacteraceae	Sulfurimonas
Otu981	Bacteria	unclassified	unclassified	unclassified	unclassified	unclassified
Otu982	Bacteria	Chloroflexi	SBR2076	SBR2076_or	SBR2076_fa	SBR2076_ge
Otu983	Bacteria	Planctomycetes	Pla3_lineage	Pla3_lineage_or	Pla3_lineage_fa	Pla3_lineage_ge
Otu984	Bacteria	Proteobacteria	unclassified	unclassified	unclassified	unclassified
Otu985	Bacteria	Bacteroidetes	unclassified	unclassified	unclassified	unclassified
Otu986	Bacteria	Firmicutes	Clostridia	Clostridiales	Christensenellaceae	uncultured
Otu987	Bacteria	Bacteroidetes	Sphingobacteriia	Sphingobacteriales	Chitinophagaceae	Taibaiella
Otu988	Bacteria	Proteobacteria	Gammaproteobacteria	Sva0071	Sva0071_fa	Sva0071_ge
Otu989	Bacteria	Proteobacteria	Deltaproteobacteria	Desulfarculales	Desulfarculaceae	Desulfatiglans
Otu990	Bacteria	RBG-1_(Zixibacteria)	RBG-1_(Zixibacteria)_cl	RBG-1_(Zixibacteria)_or	RBG-1_(Zixibacteria)_fa	RBG-1_(Zixibacteria)_ge
Otu991	Bacteria	WS6	WS6_cl	WS6_or	WS6_fa	WS6_ge
Otu992	Bacteria	Proteobacteria	Epsilonproteobacteria	Campylobacterales	Helicobacteraceae	Sulfurimonas
Otu993	Bacteria	Proteobacteria	Betaproteobacteria	Hydrogenophilales	Hydrogenophilaceae	uncultured
Otu994	Bacteria	Proteobacteria	Deltaproteobacteria	Desulfobacterales	Desulfobacteraceae	Desulfatitalea
Otu995	Bacteria	Proteobacteria	Deltaproteobacteria	Desulfobacterales	Desulfobulbaceae	Desulfurivibrio
Otu996	Bacteria	Firmicutes	Clostridia	Clostridiales	unclassified	unclassified
Otu997	Bacteria	Bacteroidetes	Bacteroidetes_vadinHA17	Bacteroidetes_vadinHA17_or	Bacteroidetes_vadinHA17_fa	Bacteroidetes_vadinHA17_ge
Otu998	Bacteria	Bacteroidetes	WCHB1-32	WCHB1-32_or	WCHB1-32_fa	WCHB1-32_ge
Otu999	Bacteria	Gemmatimonadetes	BD2-11_terrestrial_group	BD2-11_terrestrial_group_or	BD2-11_terrestrial_group_fa	BD2-11_terrestrial_group_ge
Otu1000	Bacteria	Proteobacteria	Deltaproteobacteria	Desulfobacterales	Desulfobulbaceae	unclassified
Otu1001	Bacteria	Planctomycetes	Planctomycetacia	Planctomycetales	Planctomycetaceae	Candidatus_Anammoximicrobium
Otu1002	Bacteria	Proteobacteria	Deltaproteobacteria	Desulfobacterales	Desulfobacteraceae	unclassified
Otu1003	Bacteria	Proteobacteria	Deltaproteobacteria	Desulfobacterales	Desulfobulbaceae	Desulfofustis
Otu1004	Bacteria	Bacteroidetes	Sphingobacteriia	Sphingobacteriales	Lentimicrobiaceae	Lentimicrobiaceae_ge
Otu1005	Bacteria	RBG-1_(Zixibacteria)	RBG-1_(Zixibacteria)_cl	RBG-1_(Zixibacteria)_or	RBG-1_(Zixibacteria)_fa	RBG-1_(Zixibacteria)_ge
Otu1006	Bacteria	Acidobacteria	Subgroup_22	Subgroup_22_or	Subgroup_22_fa	Subgroup_22_ge
Otu1007	Bacteria	Chloroflexi	SBR2076	SBR2076_or	SBR2076_fa	SBR2076_ge
Otu1008	Bacteria	Bacteroidetes	Sphingobacteriia	Sphingobacteriales	Saprospiraceae	uncultured
Otu1009	Bacteria	Firmicutes	Erysipelotrichia	Erysipelotrichales	Erysipelotrichaceae	unclassified
Otu1010	Bacteria	Proteobacteria	Deltaproteobacteria	Desulfobacterales	Desulfobacteraceae	unclassified
Otu1011	Bacteria	Proteobacteria	Deltaproteobacteria	Desulfarculales	Desulfarculaceae	Desulfatiglans
Otu1012	Bacteria	Proteobacteria	Deltaproteobacteria	Syntrophobacterales	Syntrophaceae	unclassified
Otu1013	Bacteria	Nitrospirae	Nitrospira	Nitrospirales	Nitrospiraceae	uncultured
Otu1014	Bacteria	Tenericutes	Mollicutes	NB1-n	NB1-n_fa	NB1-n_ge
Otu1015	Bacteria	Chloroflexi	Anaerolineae	Anaerolineales	Anaerolineaceae	uncultured
Otu1016	Bacteria	unclassified	unclassified	unclassified	unclassified	unclassified
Otu1017	Bacteria	Proteobacteria	Gammaproteobacteria	unclassified	unclassified	unclassified
Otu1018	Bacteria	Acidobacteria	Solibacteres	Solibacterales	Solibacteraceae_(Subgroup_3)	PAUC26f
Otu1019	Bacteria	Deferribacteres	Deferribacteres_Incertae_Sedis	Unknown_Order	Unknown_Family	Caldithrix
Otu1020	Bacteria	Proteobacteria	Deltaproteobacteria	Desulfobacterales	Desulfobulbaceae	unclassified
Otu1021	Bacteria	Bacteroidetes	Sphingobacteriia	Sphingobacteriales	Lentimicrobiaceae	Lentimicrobiaceae_ge
Otu1022	Bacteria	Proteobacteria	Deltaproteobacteria	unclassified	unclassified	unclassified
Otu1023	Bacteria	Bacteroidetes	Flavobacteriia	Flavobacteriales	Cryomorphaceae	Fluviicola
Otu1024	Bacteria	Proteobacteria	Betaproteobacteria	Rhodocyclales	Rhodocyclaceae	unclassified
Otu1025	Bacteria	Chloroflexi	Anaerolineae	Anaerolineales	Anaerolineaceae	uncultured
Otu1026	Bacteria	Proteobacteria	Gammaproteobacteria	unclassified	unclassified	unclassified
Otu1027	Bacteria	Proteobacteria	Deltaproteobacteria	Desulfobacterales	Desulfobacteraceae	Sva0081_sediment_group
Otu1028	Bacteria	Acetothermia	Acetothermia_cl	Acetothermia_or	Acetothermia_fa	Acetothermia_ge
Otu1029	Bacteria	Latescibacteria	Latescibacteria_cl	Latescibacteria_or	Latescibacteria_fa	Latescibacteria_ge
Otu1030	Bacteria	KSB3_(Modulibacteria)	KSB3_(Modulibacteria)_cl	KSB3_(Modulibacteria)_or	KSB3_(Modulibacteria)_fa	KSB3_(Modulibacteria)_ge
Otu1031	Bacteria	Proteobacteria	Deltaproteobacteria	Desulfobacterales	Desulfobulbaceae	Desulfocapsa
Otu1032	Bacteria	Firmicutes	Clostridia	Clostridiales	Clostridiaceae_1	Oceanirhabdus
Otu1033	Bacteria	Bacteroidetes	Bacteroidia	Bacteroidales	Marinilabiaceae	uncultured
Otu1034	Bacteria	Proteobacteria	Deltaproteobacteria	Desulfobacterales	Desulfobacteraceae	unclassified
Otu1035	Bacteria	Chloroflexi	Dehalococcoidia	FS117-23B-02	FS117-23B-02_fa	FS117-23B-02_ge
Otu1036	Bacteria	Deferribacteres	Deferribacteres_Incertae_Sedis	Unknown_Order	Unknown_Family	Caldithrix
Otu1037	Bacteria	Proteobacteria	Alphaproteobacteria	Rhodobacterales	Rhodobacteraceae	unclassified
Otu1038	Bacteria	Firmicutes	Clostridia	Thermoanaerobacterales	SRB2	SRB2_ge
Otu1039	Bacteria	Proteobacteria	Gammaproteobacteria	Oceanospirillales	SAR86_clade	SAR86_clade_ge
Otu1040	Bacteria	Proteobacteria	Deltaproteobacteria	Desulfarculales	Desulfarculaceae	Desulfatiglans
Otu1041	Bacteria	Bacteroidetes	Sphingobacteriia	Sphingobacteriales	NS11-12_marine_group	NS11-12_marine_group_ge
Otu1042	Bacteria	Proteobacteria	Deltaproteobacteria	Desulfuromonadales	Geobacteraceae	Geothermobacter
Otu1043	Bacteria	Proteobacteria	Deltaproteobacteria	Desulfarculales	Desulfarculaceae	Desulfatiglans
Otu1044	Bacteria	Proteobacteria	Deltaproteobacteria	Desulfobacterales	Desulfobulbaceae	SEEP-SRB4
Otu1045	Bacteria	Proteobacteria	Deltaproteobacteria	Desulfarculales	Desulfarculaceae	Desulfatiglans
Otu1046	Bacteria	Parcubacteria	Parcubacteria_cl	Parcubacteria_or	Parcubacteria_fa	Parcubacteria_ge
Otu1047	Bacteria	Firmicutes	Clostridia	Clostridiales	Clostridiaceae_1	Clostridium_sensu_stricto_1
Otu1048	Bacteria	Proteobacteria	Deltaproteobacteria	Myxococcales	PS-B29	PS-B29_ge
Otu1049	Bacteria	Chloroflexi	Anaerolineae	Anaerolineales	Anaerolineaceae	uncultured
Otu1050	Bacteria	Chloroflexi	Dehalococcoidia	MSBL5	MSBL5_fa	MSBL5_ge
Otu1051	Bacteria	Proteobacteria	Deltaproteobacteria	Oligoflexales	053A03-B-DI-P58	053A03-B-DI-P58_ge
Otu1052	Bacteria	Proteobacteria	Deltaproteobacteria	unclassified	unclassified	unclassified
Otu1053	Bacteria	Proteobacteria	Deltaproteobacteria	Desulfarculales	Desulfarculaceae	Desulfatiglans
Otu1054	Bacteria	Chloroflexi	unclassified	unclassified	unclassified	unclassified
Otu1055	Bacteria	Deinococcus-Thermus	Deinococci	KD3-62	KD3-62_fa	KD3-62_ge
Otu1056	Bacteria	Cyanobacteria	Cyanobacteria	uncultured	uncultured_fa	uncultured_ge
Otu1057	Bacteria	Proteobacteria	Alphaproteobacteria	Rhizobiales	Hyphomicrobiaceae	Filomicrobium
Otu1058	Bacteria	Proteobacteria	Deltaproteobacteria	Desulfobacterales	Desulfobulbaceae	unclassified
Otu1059	Bacteria	Elusimicrobia	Elusimicrobia	2017-04-29	4-29_fa	4-29_ge
Otu1060	Bacteria	Chloroflexi	Anaerolineae	Anaerolineales	Anaerolineaceae	uncultured
Otu1061	Bacteria	Spirochaetae	Spirochaetes	Spirochaetales	Leptospiraceae	uncultured
Otu1062	Bacteria	Elusimicrobia	Elusimicrobia	2017-04-29	4-29_fa	4-29_ge
Otu1063	Bacteria	Firmicutes	Clostridia	Clostridiales	Syntrophomonadaceae	uncultured
Otu1064	Bacteria	Proteobacteria	Gammaproteobacteria	Oceanospirillales	Hahellaceae	Hahella
Otu1065	Bacteria	Proteobacteria	Betaproteobacteria	Neisseriales	Neisseriaceae	Laribacter
Otu1066	Bacteria	Proteobacteria	Deltaproteobacteria	Desulfobacterales	Desulfobacteraceae	SEEP-SRB1
Otu1067	Bacteria	Proteobacteria	Deltaproteobacteria	Desulfobacterales	Desulfobulbaceae	MSBL7
Otu1068	Bacteria	Chloroflexi	Anaerolineae	Anaerolineales	Anaerolineaceae	uncultured
Otu1069	Bacteria	Proteobacteria	Epsilonproteobacteria	Campylobacterales	Helicobacteraceae	uncultured
Otu1070	Bacteria	Proteobacteria	Gammaproteobacteria	unclassified	unclassified	unclassified
Otu1071	Bacteria	Proteobacteria	Epsilonproteobacteria	Campylobacterales	Campylobacteraceae	Arcobacter
Otu1072	Bacteria	Actinobacteria	Actinobacteria	PeM15	PeM15_fa	PeM15_ge
Otu1073	Bacteria	Actinobacteria	Actinobacteria	PeM15	PeM15_fa	PeM15_ge
Otu1074	Bacteria	unclassified	unclassified	unclassified	unclassified	unclassified
Otu1075	Bacteria	Proteobacteria	Deltaproteobacteria	Desulfobacterales	Desulfobulbaceae	unclassified
Otu1076	Bacteria	Proteobacteria	Betaproteobacteria	Rhodocyclales	Rhodocyclaceae	unclassified
Otu1077	Bacteria	Firmicutes	Clostridia	Clostridiales	Clostridiaceae_1	Clostridium_sensu_stricto_5
Otu1078	Bacteria	Planctomycetes	unclassified	unclassified	unclassified	unclassified
Otu1079	Bacteria	Proteobacteria	Alphaproteobacteria	Rhodospirillales	Rhodospirillaceae	Magnetovibrio
Otu1080	Bacteria	Proteobacteria	Gammaproteobacteria	Cellvibrionales	Porticoccaceae	C1-B045
Otu1081	Bacteria	Chloroflexi	Dehalococcoidia	GIF3	GIF3_fa	GIF3_ge
Otu1082	Bacteria	Proteobacteria	Deltaproteobacteria	Desulfobacterales	Desulfobulbaceae	Desulfobulbus
Otu1083	Bacteria	Proteobacteria	Gammaproteobacteria	Enterobacteriales	Enterobacteriaceae	unclassified
Otu1084	Bacteria	Chlamydiae	LD1-PA32	LD1-PA32_or	LD1-PA32_fa	LD1-PA32_ge
Otu1085	Bacteria	Spirochaetae	Spirochaetes	Spirochaetales	Spirochaetaceae	Spirochaeta_2
Otu1086	Bacteria	Proteobacteria	Gammaproteobacteria	Pseudomonadales	Pseudomonadaceae	Pseudomonas
Otu1087	Bacteria	Firmicutes	Clostridia	Clostridiales	Family_XII	Fusibacter
Otu1088	Bacteria	Proteobacteria	Alphaproteobacteria	Sphingomonadales	Erythrobacteraceae	Erythrobacter
Otu1089	Bacteria	Actinobacteria	OPB41	OPB41_or	OPB41_fa	OPB41_ge
Otu1090	Bacteria	Firmicutes	Clostridia	Clostridiales	Ruminococcaceae	Intestinimonas
Otu1091	Bacteria	Deferribacteres	Deferribacteres_Incertae_Sedis	Unknown_Order	Unknown_Family	Caldithrix
Otu1092	Bacteria	Bacteroidetes	Bacteroidia	Bacteroidales	Marinilabiaceae	uncultured
Otu1093	Bacteria	Proteobacteria	unclassified	unclassified	unclassified	unclassified
Otu1094	Bacteria	Chloroflexi	Anaerolineae	Anaerolineales	Anaerolineaceae	uncultured
Otu1095	Bacteria	Parcubacteria	Candidatus_Magasanikbacteria	Candidatus_Magasanikbacteria_or	Candidatus_Magasanikbacteria_fa	Candidatus_Magasanikbacteria_ge
Otu1096	Bacteria	Proteobacteria	Deltaproteobacteria	Desulfobacterales	Desulfobacteraceae	SEEP-SRB1
Otu1097	Bacteria	Firmicutes	Clostridia	Clostridiales	Peptostreptococcaceae	Tepidibacter
Otu1098	Bacteria	Nitrospinae	Belgica2005-10-ZG-3	Belgica2005-10-ZG-3_or	Belgica2005-10-ZG-3_fa	Belgica2005-10-ZG-3_ge
Otu1099	Bacteria	Ignavibacteriae	Ignavibacteria	Ignavibacteriales	IheB3-7	IheB3-7_ge
Otu1100	Bacteria	Proteobacteria	Deltaproteobacteria	Desulfarculales	Desulfarculaceae	Desulfatiglans
Otu1101	Bacteria	Armatimonadetes	Fimbriimonadia	Fimbriimonadales	Fimbriimonadaceae	Fimbriimonadaceae_ge
Otu1102	Bacteria	unclassified	unclassified	unclassified	unclassified	unclassified
Otu1103	Bacteria	unclassified	unclassified	unclassified	unclassified	unclassified
Otu1104	Bacteria	Bacteroidetes	Bacteroidia	Bacteroidia_Incertae_Sedis	Draconibacteriaceae	unclassified
Otu1105	Bacteria	Proteobacteria	Gammaproteobacteria	Thiotrichales	Piscirickettsiaceae	uncultured
Otu1106	Bacteria	Proteobacteria	Deltaproteobacteria	Desulfuromonadales	Desulfuromonadaceae	Desulfuromonas
Otu1107	Bacteria	Bacteroidetes	Bacteroidetes_vadinHA17	Bacteroidetes_vadinHA17_or	Bacteroidetes_vadinHA17_fa	Bacteroidetes_vadinHA17_ge
Otu1108	Bacteria	Ignavibacteriae	Ignavibacteria	Ignavibacteriales	IheB3-7	IheB3-7_ge
Otu1109	Bacteria	Spirochaetae	Spirochaetes	Spirochaetales	Spirochaetaceae	Spirochaeta_2
Otu1110	Bacteria	Acidobacteria	Holophagae	Subgroup_23	Subgroup_23_fa	Subgroup_23_ge
Otu1111	Bacteria	Bacteroidetes	Bacteroidetes_vadinHA17	Bacteroidetes_vadinHA17_or	Bacteroidetes_vadinHA17_fa	Bacteroidetes_vadinHA17_ge
Otu1112	Bacteria	Acidobacteria	Subgroup_22	Subgroup_22_or	Subgroup_22_fa	Subgroup_22_ge
Otu1113	Bacteria	Firmicutes	Clostridia	Clostridiales	Family_XII	unclassified
Otu1114	Bacteria	Proteobacteria	Deltaproteobacteria	Syntrophobacterales	Syntrophaceae	Desulfomonile
Otu1115	Bacteria	Actinobacteria	Acidimicrobiia	Acidimicrobiales	uncultured	uncultured_ge
Otu1116	Bacteria	Proteobacteria	Deltaproteobacteria	Desulfobacterales	Desulfobulbaceae	unclassified
Otu1117	Bacteria	Chloroflexi	Dehalococcoidia	MSBL5	MSBL5_fa	MSBL5_ge
Otu1118	Bacteria	Verrucomicrobia	OPB35_soil_group	OPB35_soil_group_or	OPB35_soil_group_fa	OPB35_soil_group_ge
Otu1119	Bacteria	Proteobacteria	Epsilonproteobacteria	Campylobacterales	Campylobacteraceae	Arcobacter
Otu1120	Bacteria	Proteobacteria	Deltaproteobacteria	Desulfobacterales	Desulfobulbaceae	unclassified
Otu1121	Bacteria	Proteobacteria	Alphaproteobacteria	Rhodospirillales	Rhodospirillaceae	unclassified
Otu1122	Bacteria	Proteobacteria	Deltaproteobacteria	Myxococcales	Phaselicystidaceae	Phaselicystis
Otu1123	Bacteria	Bacteroidetes	Sphingobacteriia	Sphingobacteriales	Saprospiraceae	unclassified
Otu1124	Bacteria	Bacteroidetes	Bacteroidia	unclassified	unclassified	unclassified
Otu1125	Bacteria	Chloroflexi	Anaerolineae	Anaerolineales	Anaerolineaceae	uncultured
Otu1126	Bacteria	Proteobacteria	Alphaproteobacteria	ss1-B-07-44	ss1-B-07-44_fa	ss1-B-07-44_ge
Otu1127	Bacteria	Acidobacteria	Solibacteres	Solibacterales	Solibacteraceae_(Subgroup_3)	unclassified
Otu1128	Bacteria	Lentisphaerae	Oligosphaeria	Oligosphaerales	MVP-94	MVP-94_ge
Otu1129	Bacteria	Chloroflexi	Dehalococcoidia	GIF3	GIF3_fa	GIF3_ge
Otu1130	Bacteria	Actinobacteria	Actinobacteria	Corynebacteriales	Nocardiaceae	Gordonia
Otu1131	Bacteria	Actinobacteria	Actinobacteria	Propionibacteriales	Propionibacteriaceae	unclassified
Otu1132	Bacteria	Bacteroidetes	Flavobacteriia	Flavobacteriales	Flavobacteriaceae	Lutibacter
Otu1133	Bacteria	Proteobacteria	Deltaproteobacteria	Syntrophobacterales	Syntrophobacteraceae	uncultured
Otu1134	Bacteria	Proteobacteria	Alphaproteobacteria	Rhizobiales	Rhodobiaceae	uncultured
Otu1135	Bacteria	Bacteroidetes	Bacteroidia	Bacteroidia_Incertae_Sedis	Draconibacteriaceae	Draconibacterium
Otu1136	Bacteria	Proteobacteria	Deltaproteobacteria	Desulfobacterales	Desulfobulbaceae	unclassified
Otu1137	Bacteria	Proteobacteria	Betaproteobacteria	Methylophilales	Methylophilaceae	Methylotenera
Otu1138	Bacteria	Acidobacteria	Subgroup_21	Subgroup_21_or	Subgroup_21_fa	Subgroup_21_ge
Otu1139	Bacteria	Firmicutes	Erysipelotrichia	Erysipelotrichales	Erysipelotrichaceae	Erysipelothrix
Otu1140	Bacteria	Bacteroidetes	unclassified	unclassified	unclassified	unclassified
Otu1141	Bacteria	Verrucomicrobia	R76-B128	R76-B128_or	R76-B128_fa	R76-B128_ge
Otu1142	Bacteria	Chloroflexi	Dehalococcoidia	unclassified	unclassified	unclassified
Otu1143	Bacteria	Proteobacteria	Deltaproteobacteria	Bdellovibrionales	Bacteriovoracaceae	Deferrisoma
Otu1144	Bacteria	BRC1	BRC1_cl	BRC1_or	BRC1_fa	BRC1_ge
Otu1145	Bacteria	Chloroflexi	Dehalococcoidia	vadinBA26	vadinBA26_fa	vadinBA26_ge
Otu1146	Bacteria	Proteobacteria	Gammaproteobacteria	unclassified	unclassified	unclassified
Otu1147	Bacteria	Planctomycetes	Pla3_lineage	Pla3_lineage_or	Pla3_lineage_fa	Pla3_lineage_ge
Otu1148	Bacteria	Bacteroidetes	Bacteroidia	Bacteroidales	Marinilabiaceae	Carboxylicivirga
Otu1149	Bacteria	RBG-1_(Zixibacteria)	RBG-1_(Zixibacteria)_cl	RBG-1_(Zixibacteria)_or	RBG-1_(Zixibacteria)_fa	RBG-1_(Zixibacteria)_ge
Otu1150	Bacteria	Gracilibacteria	Gracilibacteria_cl	Gracilibacteria_or	Gracilibacteria_fa	Gracilibacteria_ge
Otu1151	Bacteria	Chloroflexi	Dehalococcoidia	GIF9	GIF9_fa	GIF9_ge
Otu1152	Bacteria	Lentisphaerae	Oligosphaeria	Oligosphaerales	MVP-94	MVP-94_ge
Otu1153	Bacteria	Proteobacteria	Deltaproteobacteria	Myxococcales	PS-B29	PS-B29_ge
Otu1154	Bacteria	Proteobacteria	pItb-vmat-80	pItb-vmat-80_or	pItb-vmat-80_fa	pItb-vmat-80_ge
Otu1155	Bacteria	Proteobacteria	Gammaproteobacteria	Gammaproteobacteria_Incertae_Sedis	Unknown_Family	Thiohalophilus
Otu1156	Bacteria	Chloroflexi	Dehalococcoidia	MSBL5	MSBL5_fa	MSBL5_ge
Otu1157	Bacteria	Proteobacteria	Deltaproteobacteria	Desulfobacterales	Desulfobacteraceae	Sva0081_sediment_group
Otu1158	Bacteria	Proteobacteria	Gammaproteobacteria	unclassified	unclassified	unclassified
Otu1159	Bacteria	Bacteroidetes	Sphingobacteriia	Sphingobacteriales	Saprospiraceae	uncultured
Otu1160	Bacteria	Chlorobi	Chlorobia	Chlorobiales	OPB56	OPB56_ge
Otu1161	Bacteria	Proteobacteria	Gammaproteobacteria	unclassified	unclassified	unclassified
Otu1162	Bacteria	Proteobacteria	Gammaproteobacteria	Vibrionales	Vibrionaceae	Vibrio
Otu1163	Bacteria	Chloroflexi	SBR2076	SBR2076_or	SBR2076_fa	SBR2076_ge
Otu1164	Bacteria	Nitrospirae	Nitrospira	Nitrospirales	Nitrospiraceae	uncultured
Otu1165	Bacteria	Chloroflexi	Anaerolineae	Anaerolineales	Anaerolineaceae	uncultured
Otu1166	Bacteria	Deferribacteres	Deferribacteres_Incertae_Sedis	Unknown_Order	Unknown_Family	Caldithrix
Otu1167	Bacteria	Acidobacteria	Holophagae	Acanthopleuribacterales	Acanthopleuribacteraceae	Acanthopleuribacter
Otu1168	Bacteria	Bacteroidetes	Bacteroidetes_BD2-2	Bacteroidetes_BD2-2_or	Bacteroidetes_BD2-2_fa	Bacteroidetes_BD2-2_ge
Otu1169	Bacteria	Actinobacteria	Coriobacteriia	Coriobacteriales	Coriobacteriaceae	uncultured
Otu1170	Bacteria	Proteobacteria	Gammaproteobacteria	Thiotrichales	Thiotrichaceae	uncultured
Otu1171	Bacteria	Chloroflexi	Dehalococcoidia	GIF3	GIF3_fa	GIF3_ge
Otu1172	Bacteria	Chloroflexi	Anaerolineae	Anaerolineales	Anaerolineaceae	uncultured
Otu1173	Bacteria	Proteobacteria	Betaproteobacteria	Burkholderiales	Alcaligenaceae	Castellaniella
Otu1174	Bacteria	Proteobacteria	Deltaproteobacteria	Bdellovibrionales	Bacteriovoracaceae	unclassified
Otu1175	Bacteria	Latescibacteria	Latescibacteria_cl	Latescibacteria_or	Latescibacteria_fa	Latescibacteria_ge
Otu1176	Bacteria	Proteobacteria	Deltaproteobacteria	Oligoflexales	Oligoflexaceae	Oligoflexaceae_ge
Otu1177	Bacteria	Proteobacteria	Gammaproteobacteria	Xanthomonadales	unclassified	unclassified
Otu1178	Bacteria	Chloroflexi	Dehalococcoidia	GIF9	GIF9_fa	GIF9_ge
Otu1179	Bacteria	Chloroflexi	SJA-68	SJA-68_or	SJA-68_fa	SJA-68_ge
Otu1180	Bacteria	Proteobacteria	Betaproteobacteria	Rhodocyclales	Rhodocyclaceae	Methyloversatilis
Otu1181	Bacteria	Latescibacteria	Latescibacteria_cl	Latescibacteria_or	Latescibacteria_fa	Latescibacteria_ge
Otu1182	Bacteria	Proteobacteria	Alphaproteobacteria	Rhodospirillales	Rhodospirillaceae	Magnetovibrio
Otu1183	Bacteria	Proteobacteria	Deltaproteobacteria	Desulfobacterales	Desulfobacteraceae	unclassified
Otu1184	Bacteria	Bacteroidetes	Sphingobacteriia	Sphingobacteriales	Lentimicrobiaceae	Lentimicrobiaceae_ge
Otu1185	Bacteria	Planctomycetes	OM190	OM190_or	OM190_fa	OM190_ge
Otu1186	Bacteria	Chloroflexi	Anaerolineae	Anaerolineales	Anaerolineaceae	uncultured
Otu1187	Bacteria	Bacteroidetes	Sphingobacteriia	Sphingobacteriales	Chitinophagaceae	Terrimonas
Otu1188	Bacteria	Gemmatimonadetes	BD2-11_terrestrial_group	BD2-11_terrestrial_group_or	BD2-11_terrestrial_group_fa	BD2-11_terrestrial_group_ge
Otu1189	Bacteria	Proteobacteria	Gammaproteobacteria	Pseudomonadales	Moraxellaceae	Acinetobacter
Otu1190	Bacteria	Proteobacteria	Deltaproteobacteria	Sva0485	Sva0485_fa	Sva0485_ge
Otu1191	Bacteria	Aminicenantes	Aminicenantes_cl	Aminicenantes_or	Aminicenantes_fa	Aminicenantes_ge
Otu1192	Bacteria	Proteobacteria	Gammaproteobacteria	Xanthomonadales	Xanthomonadales_Incertae_Sedis	uncultured
Otu1193	Bacteria	Bacteroidetes	Bacteroidia	Bacteroidales	Rikenellaceae	vadinBC27_wastewater-sludge_group
Otu1194	Bacteria	Ignavibacteriae	Ignavibacteria	Ignavibacteriales	BSV26	BSV26_ge
Otu1195	Bacteria	Proteobacteria	Betaproteobacteria	Burkholderiales	Burkholderiaceae	Lautropia
Otu1196	Bacteria	Proteobacteria	Deltaproteobacteria	Desulfarculales	Desulfarculaceae	Desulfatiglans
Otu1197	Bacteria	Firmicutes	Clostridia	Clostridiales	Ruminococcaceae	Ercella
Otu1198	Bacteria	Acidobacteria	Holophagae	Subgroup_23	Subgroup_23_fa	Subgroup_23_ge
Otu1199	Bacteria	Proteobacteria	Betaproteobacteria	Nitrosomonadales	Gallionellaceae	uncultured
Otu1200	Bacteria	Planctomycetes	vadinHA49	vadinHA49_or	vadinHA49_fa	vadinHA49_ge
Otu1201	Bacteria	Actinobacteria	Actinobacteria	Micrococcales	Microbacteriaceae	Alpinimonas
Otu1202	Bacteria	Proteobacteria	Betaproteobacteria	Burkholderiales	Burkholderiales_Incertae_Sedis	Thiomonas
Otu1203	Bacteria	Proteobacteria	Deltaproteobacteria	Desulfobacterales	Desulfobacteraceae	Desulfococcus
Otu1204	Bacteria	Proteobacteria	Gammaproteobacteria	Pseudomonadales	Moraxellaceae	Perlucidibaca
Otu1205	Bacteria	Proteobacteria	Deltaproteobacteria	Desulfarculales	Desulfarculaceae	uncultured
Otu1206	Bacteria	Chloroflexi	Anaerolineae	Anaerolineales	Anaerolineaceae	uncultured
Otu1207	Bacteria	unclassified	unclassified	unclassified	unclassified	unclassified
Otu1208	Bacteria	Chloroflexi	Dehalococcoidia	GIF3	GIF3_fa	GIF3_ge
Otu1209	Bacteria	Omnitrophica	Omnitrophica_cl	Omnitrophica_or	Omnitrophica_fa	Omnitrophica_ge
Otu1210	Bacteria	Chlamydiae	LD1-PA32	LD1-PA32_or	LD1-PA32_fa	LD1-PA32_ge
Otu1211	Bacteria	Acidobacteria	Subgroup_22	Subgroup_22_or	Subgroup_22_fa	Subgroup_22_ge
Otu1212	Bacteria	Bacteroidetes	Flavobacteriia	Flavobacteriales	unclassified	unclassified
Otu1213	Bacteria	Proteobacteria	Deltaproteobacteria	Desulfuromonadales	Geobacteraceae	Geothermobacter
Otu1214	Bacteria	Proteobacteria	Gammaproteobacteria	Pseudomonadales	Moraxellaceae	uncultured
Otu1215	Bacteria	Chloroflexi	Dehalococcoidia	GIF3	GIF3_fa	GIF3_ge
Otu1216	Bacteria	Bacteroidetes	Bacteroidetes_vadinHA17	Bacteroidetes_vadinHA17_or	Bacteroidetes_vadinHA17_fa	Bacteroidetes_vadinHA17_ge
Otu1217	Bacteria	Proteobacteria	Betaproteobacteria	Rhodocyclales	Rhodocyclaceae	unclassified
Otu1218	Bacteria	Fusobacteria	Fusobacteriia	Fusobacteriales	Hados.Sed.Eubac.3	Hados.Sed.Eubac.3_ge
Otu1219	Bacteria	Peregrinibacteria	Peregrinibacteria_cl	Peregrinibacteria_or	Peregrinibacteria_fa	Peregrinibacteria_ge
Otu1220	Bacteria	Chloroflexi	Anaerolineae	Anaerolineales	Anaerolineaceae	uncultured
Otu1221	Bacteria	Bacteroidetes	Sphingobacteriia	Sphingobacteriales	Saprospiraceae	unclassified
Otu1222	Bacteria	Verrucomicrobia	Opitutae	Puniceicoccales	Puniceicoccaceae	uncultured
Otu1223	Bacteria	Bacteroidetes	Sphingobacteriia	Sphingobacteriales	Lentimicrobiaceae	Lentimicrobiaceae_ge
Otu1224	Bacteria	Proteobacteria	Gammaproteobacteria	Methylococcales	Methylococcaceae	Methyloparacoccus
Otu1225	Bacteria	Acidobacteria	Holophagae	Subgroup_10	unclassified	unclassified
Otu1226	Bacteria	Proteobacteria	Epsilonproteobacteria	Campylobacterales	Campylobacteraceae	Sulfurospirillum
Otu1227	Bacteria	Bacteroidetes	Bacteroidia	Bacteroidales	Marinilabiaceae	uncultured
Otu1228	Bacteria	Proteobacteria	unclassified	unclassified	unclassified	unclassified
Otu1229	Bacteria	Proteobacteria	Deltaproteobacteria	unclassified	unclassified	unclassified
Otu1230	Bacteria	Ignavibacteriae	Ignavibacteria	Ignavibacteriales	PHOS-HE36	PHOS-HE36_ge
Otu1231	Bacteria	Bacteroidetes	unclassified	unclassified	unclassified	unclassified
Otu1232	Bacteria	Bacteroidetes	Sphingobacteriia	Sphingobacteriales	Chitinophagaceae	Chitinophaga
Otu1233	Bacteria	Bacteroidetes	Bacteroidetes_vadinHA17	Bacteroidetes_vadinHA17_or	Bacteroidetes_vadinHA17_fa	Bacteroidetes_vadinHA17_ge
Otu1234	Bacteria	Chloroflexi	Anaerolineae	Anaerolineales	Anaerolineaceae	uncultured
Otu1235	Bacteria	Chlorobi	Chlorobia	Chlorobiales	OPB56	OPB56_ge
Otu1236	Bacteria	Aminicenantes	Aminicenantes_cl	Aminicenantes_or	Aminicenantes_fa	Aminicenantes_ge
Otu1237	Bacteria	Chloroflexi	Anaerolineae	Anaerolineales	Anaerolineaceae	Levilinea
Otu1238	Bacteria	Proteobacteria	Gammaproteobacteria	unclassified	unclassified	unclassified
Otu1239	Bacteria	Proteobacteria	Deltaproteobacteria	Desulfobacterales	Desulfobacteraceae	unclassified
Otu1240	Bacteria	Bacteroidetes	Bacteroidia	Bacteroidales	Marinilabiaceae	Mangroviflexus
Otu1241	Bacteria	Proteobacteria	Deltaproteobacteria	Desulfobacterales	Desulfobacteraceae	SEEP-SRB1
Otu1242	Bacteria	Proteobacteria	Deltaproteobacteria	Desulfovibrionales	Desulfovibrionaceae	unclassified
Otu1243	Bacteria	Proteobacteria	Deltaproteobacteria	Desulfuromonadales	Geobacteraceae	Geobacter
Otu1244	Bacteria	Spirochaetae	Spirochaetes	Spirochaetales	Spirochaetaceae	Spirochaeta_2
Otu1245	Bacteria	RBG-1_(Zixibacteria)	RBG-1_(Zixibacteria)_cl	RBG-1_(Zixibacteria)_or	RBG-1_(Zixibacteria)_fa	RBG-1_(Zixibacteria)_ge
Otu1246	Bacteria	Proteobacteria	Deltaproteobacteria	Desulfarculales	Desulfarculaceae	Desulfatiglans
Otu1247	Bacteria	Proteobacteria	Deltaproteobacteria	Desulfobacterales	Desulfobacteraceae	unclassified
Otu1248	Bacteria	Spirochaetae	Spirochaetes	Spirochaetales	Spirochaetaceae	Spirochaeta_2
Otu1249	Bacteria	Bacteroidetes	Sphingobacteriia	Sphingobacteriales	Lentimicrobiaceae	Lentimicrobiaceae_ge
Otu1250	Bacteria	Chloroflexi	uncultured	uncultured_or	uncultured_fa	uncultured_ge
Otu1251	Bacteria	Spirochaetae	Spirochaetes	Spirochaetales	Leptospiraceae	uncultured
Otu1252	Bacteria	Proteobacteria	Deltaproteobacteria	Syntrophobacterales	Syntrophaceae	uncultured
Otu1253	Bacteria	Bacteroidetes	Bacteroidetes_vadinHA17	Bacteroidetes_vadinHA17_or	Bacteroidetes_vadinHA17_fa	Bacteroidetes_vadinHA17_ge
Otu1254	Bacteria	Chloroflexi	Dehalococcoidia	vadinBA26	vadinBA26_fa	vadinBA26_ge
Otu1255	Bacteria	Gemmatimonadetes	PAUC43f_marine_benthic_group	PAUC43f_marine_benthic_group_or	PAUC43f_marine_benthic_group_fa	PAUC43f_marine_benthic_group_ge
Otu1256	Bacteria	Firmicutes	Clostridia	Clostridiales	Family_XI	Tissierella
Otu1257	Bacteria	Proteobacteria	Deltaproteobacteria	unclassified	unclassified	unclassified
Otu1258	Bacteria	Proteobacteria	Deltaproteobacteria	Desulfuromonadales	Desulfuromonadaceae	Desulfuromonas
Otu1259	Bacteria	Proteobacteria	Gammaproteobacteria	Chromatiales	Chromatiaceae	uncultured
Otu1260	Bacteria	Chloroflexi	uncultured	uncultured_or	uncultured_fa	uncultured_ge
Otu1261	Bacteria	Proteobacteria	Deltaproteobacteria	Desulfobacterales	Desulfobacteraceae	unclassified
Otu1262	Bacteria	Deinococcus-Thermus	Deinococci	KD3-62	KD3-62_fa	KD3-62_ge
Otu1263	Bacteria	Acidobacteria	Subgroup_21	Subgroup_21_or	Subgroup_21_fa	Subgroup_21_ge
Otu1264	Bacteria	Firmicutes	Clostridia	Halanaerobiales	ODP1230B8.23	ODP1230B8.23_ge
Otu1265	Bacteria	Actinobacteria	OPB41	OPB41_or	OPB41_fa	OPB41_ge
Otu1266	Bacteria	Planctomycetes	Phycisphaerae	CCM11a	CCM11a_fa	CCM11a_ge
Otu1267	Bacteria	Proteobacteria	Deltaproteobacteria	Desulfobacterales	Desulfobulbaceae	Desulfobulbus
Otu1268	Bacteria	Proteobacteria	Gammaproteobacteria	unclassified	unclassified	unclassified
Otu1269	Bacteria	WS2	WS2_cl	WS2_or	WS2_fa	WS2_ge
Otu1270	Bacteria	Bacteroidetes	Flavobacteriia	Flavobacteriales	Flavobacteriaceae	NS5_marine_group
Otu1271	Bacteria	KSB3_(Modulibacteria)	KSB3_(Modulibacteria)_cl	KSB3_(Modulibacteria)_or	KSB3_(Modulibacteria)_fa	KSB3_(Modulibacteria)_ge
Otu1272	Bacteria	Proteobacteria	Gammaproteobacteria	Oceanospirillales	Oceanospirillaceae	Pseudohongiella
Otu1273	Bacteria	Actinobacteria	Acidimicrobiia	Acidimicrobiales	OM1_clade	OM1_clade_ge
Otu1274	Bacteria	Bacteroidetes	Sphingobacteriia	Sphingobacteriales	Saprospiraceae	uncultured
Otu1275	Bacteria	Planctomycetes	OM190	OM190_or	OM190_fa	OM190_ge
Otu1276	Bacteria	Proteobacteria	Deltaproteobacteria	Desulfobacterales	Desulfobacteraceae	Sva0081_sediment_group
Otu1277	Bacteria	Planctomycetes	Phycisphaerae	Tepidisphaerales	Tepidisphaeraceae	Tepidisphaeraceae_ge
Otu1278	Bacteria	Fusobacteria	Fusobacteriia	Fusobacteriales	Fusobacteriaceae	Cetobacterium
Otu1279	Bacteria	Actinobacteria	Actinobacteria	Frankiales	Sporichthyaceae	hgcI_clade
Otu1280	Bacteria	Proteobacteria	Alphaproteobacteria	Rhodospirillales	Rhodospirillaceae	Candidatus_Riegeria
Otu1281	Bacteria	Chlamydiae	Chlamydiae	Chlamydiales	unclassified	unclassified
Otu1282	Bacteria	Chloroflexi	SBR2076	SBR2076_or	SBR2076_fa	SBR2076_ge
Otu1283	Bacteria	Proteobacteria	Deltaproteobacteria	Myxococcales	MidBa8	MidBa8_ge
Otu1284	Bacteria	Proteobacteria	Epsilonproteobacteria	unclassified	unclassified	unclassified
Otu1285	Bacteria	Proteobacteria	Deltaproteobacteria	Desulfarculales	Desulfarculaceae	Desulfatiglans
Otu1286	Bacteria	Proteobacteria	Deltaproteobacteria	Desulfobacterales	Desulfobacteraceae	Desulfococcus
Otu1287	Bacteria	Fusobacteria	Fusobacteriia	Fusobacteriales	Fusobacteriaceae	unclassified
Otu1288	Bacteria	AC1	AC1_cl	AC1_or	AC1_fa	AC1_ge
Otu1289	Bacteria	Planctomycetes	Phycisphaerae	mle1-8	mle1-8_fa	mle1-8_ge
Otu1290	Bacteria	Proteobacteria	Gammaproteobacteria	Oceanospirillales	SS1-B-06-26	SS1-B-06-26_ge
Otu1291	Bacteria	Aminicenantes	Aminicenantes_cl	Aminicenantes_or	Aminicenantes_fa	Aminicenantes_ge
Otu1292	Bacteria	Proteobacteria	Gammaproteobacteria	unclassified	unclassified	unclassified
Otu1293	Bacteria	Acidobacteria	c5LKS83	c5LKS83_or	c5LKS83_fa	c5LKS83_ge
Otu1294	Bacteria	Bacteroidetes	Sphingobacteriia	Sphingobacteriales	Saprospiraceae	uncultured
Otu1295	Bacteria	Bacteroidetes	WCHB1-32	WCHB1-32_or	WCHB1-32_fa	WCHB1-32_ge
Otu1296	Bacteria	Proteobacteria	Deltaproteobacteria	Desulfobacterales	Desulfobulbaceae	Desulfobulbus
Otu1297	Bacteria	unclassified	unclassified	unclassified	unclassified	unclassified
Otu1298	Bacteria	Planctomycetes	Planctomycetacia	Planctomycetales	Planctomycetaceae	Rhodopirellula
Otu1299	Bacteria	Proteobacteria	Deltaproteobacteria	Syntrophobacterales	Syntrophaceae	uncultured
Otu1300	Bacteria	Chloroflexi	Dehalococcoidia	unclassified	unclassified	unclassified
Otu1301	Bacteria	Proteobacteria	Gammaproteobacteria	Thiotrichales	Piscirickettsiaceae	unclassified
Otu1302	Bacteria	Proteobacteria	Betaproteobacteria	Hydrogenophilales	Hydrogenophilaceae	Ferritrophicum
Otu1303	Bacteria	Planctomycetes	Phycisphaerae	Phycisphaerales	Phycisphaeraceae	Urania-1B-19_marine_sediment_group
Otu1304	Bacteria	Planctomycetes	Planctomycetacia	Planctomycetales	Planctomycetaceae	Pir4_lineage
Otu1305	Bacteria	Chloroflexi	Dehalococcoidia	Napoli-4B-65	Napoli-4B-65_fa	Napoli-4B-65_ge
Otu1306	Bacteria	Chloroflexi	Dehalococcoidia	unclassified	unclassified	unclassified
Otu1307	Bacteria	Firmicutes	Clostridia	Clostridiales	Peptococcaceae	Dehalobacter
Otu1308	Bacteria	Chloroflexi	Dehalococcoidia	unclassified	unclassified	unclassified
Otu1309	Bacteria	Chloroflexi	Chloroflexia	Chloroflexales	unclassified	unclassified
Otu1310	Bacteria	Aminicenantes	Aminicenantes_cl	Aminicenantes_or	Aminicenantes_fa	Aminicenantes_ge
Otu1311	Bacteria	Gracilibacteria	Gracilibacteria_cl	Gracilibacteria_or	Gracilibacteria_fa	Gracilibacteria_ge
Otu1312	Bacteria	Spirochaetae	Spirochaetes	Spirochaetales	Spirochaetaceae	Spirochaeta_2
Otu1313	Bacteria	Proteobacteria	Alphaproteobacteria	Rhodospirillales	Rhodospirillaceae	Magnetovibrio
Otu1314	Bacteria	Proteobacteria	Deltaproteobacteria	Desulfobacterales	Desulfobulbaceae	unclassified
Otu1315	Bacteria	Proteobacteria	Deltaproteobacteria	Desulfobacterales	Desulfobacteraceae	SEEP-SRB1
Otu1316	Bacteria	Proteobacteria	Gammaproteobacteria	Pseudomonadales	Pseudomonadaceae	Pseudomonas
Otu1317	Bacteria	Chloroflexi	unclassified	unclassified	unclassified	unclassified
Otu1318	Bacteria	Proteobacteria	Gammaproteobacteria	Vibrionales	Vibrionaceae	unclassified
Otu1319	Bacteria	Aminicenantes	Aminicenantes_cl	Aminicenantes_or	Aminicenantes_fa	Aminicenantes_ge
Otu1320	Bacteria	Bacteroidetes	Sphingobacteriia	Sphingobacteriales	Lentimicrobiaceae	Lentimicrobiaceae_ge
Otu1321	Bacteria	Bacteroidetes	Bacteroidia	Bacteroidia_Incertae_Sedis	Draconibacteriaceae	uncultured
Otu1322	Bacteria	Bacteroidetes	Cytophagia	Cytophagales	Flammeovirgaceae	uncultured
Otu1323	Bacteria	Nitrospirae	Nitrospira	Nitrospirales	Nitrospiraceae	uncultured
Otu1324	Bacteria	Chloroflexi	MSB-5E12	MSB-5E12_or	MSB-5E12_fa	MSB-5E12_ge
Otu1325	Bacteria	Chloroflexi	SBR2076	SBR2076_or	SBR2076_fa	SBR2076_ge
Otu1326	Bacteria	Acidobacteria	Holophagae	Subgroup_23	Subgroup_23_fa	Subgroup_23_ge
Otu1327	Bacteria	Latescibacteria	Latescibacteria_cl	Latescibacteria_or	Latescibacteria_fa	Latescibacteria_ge
Otu1328	Bacteria	Proteobacteria	Deltaproteobacteria	Syntrophobacterales	Syntrophaceae	uncultured
Otu1329	Bacteria	Proteobacteria	Alphaproteobacteria	Sphingomonadales	Erythrobacteraceae	Altererythrobacter
Otu1330	Bacteria	Chloroflexi	Anaerolineae	Anaerolineales	Anaerolineaceae	uncultured
Otu1331	Bacteria	Proteobacteria	Gammaproteobacteria	Alteromonadales	Shewanellaceae	Shewanella
Otu1332	Bacteria	Chloroflexi	Dehalococcoidia	unclassified	unclassified	unclassified
Otu1333	Bacteria	Planctomycetes	Planctomycetacia	Planctomycetales	Planctomycetaceae	unclassified
Otu1334	Bacteria	Firmicutes	Clostridia	Clostridiales	Family_XII	Fusibacter
Otu1335	Bacteria	Proteobacteria	Gammaproteobacteria	unclassified	unclassified	unclassified
Otu1336	Bacteria	Chloroflexi	Anaerolineae	Anaerolineales	Anaerolineaceae	uncultured
Otu1337	Bacteria	Proteobacteria	Deltaproteobacteria	Desulfuromonadales	Geobacteraceae	Geothermobacter
Otu1338	Bacteria	Acidobacteria	Holophagae	Subgroup_23	Subgroup_23_fa	Subgroup_23_ge
Otu1339	Bacteria	BRC1	BRC1_cl	BRC1_or	BRC1_fa	BRC1_ge
Otu1340	Bacteria	Bacteroidetes	Cytophagia	Cytophagales	Cytophagaceae	Pseudarcicella
Otu1341	Bacteria	Planctomycetes	unclassified	unclassified	unclassified	unclassified
Otu1342	Archaea	Woesearchaeota_(DHVEG-6)	Woesearchaeota_(DHVEG-6)_cl	Woesearchaeota_(DHVEG-6)_or	Woesearchaeota_(DHVEG-6)_fa	Woesearchaeota_(DHVEG-6)_ge
Otu1343	Bacteria	Proteobacteria	Deltaproteobacteria	Desulfobacterales	Desulfobulbaceae	Desulfobulbus
Otu1344	Bacteria	Proteobacteria	Deltaproteobacteria	Desulfobacterales	Desulfobacteraceae	unclassified
Otu1345	Bacteria	unclassified	unclassified	unclassified	unclassified	unclassified
Otu1346	Bacteria	Actinobacteria	Actinobacteria	unclassified	unclassified	unclassified
Otu1347	Bacteria	Spirochaetae	Spirochaetes	Spirochaetales	Spirochaetaceae	Spirochaeta_2
Otu1348	Bacteria	Chloroflexi	unclassified	unclassified	unclassified	unclassified
Otu1349	Bacteria	Verrucomicrobia	OPB35_soil_group	OPB35_soil_group_or	OPB35_soil_group_fa	OPB35_soil_group_ge
Otu1350	Bacteria	Proteobacteria	Gammaproteobacteria	Thiotrichales	Piscirickettsiaceae	Methylophaga
Otu1351	Bacteria	Firmicutes	Clostridia	Clostridiales	Clostridiaceae_1	Clostridium_sensu_stricto_13
Otu1352	Bacteria	unclassified	unclassified	unclassified	unclassified	unclassified
Otu1353	Bacteria	AC1	AC1_cl	AC1_or	AC1_fa	AC1_ge
Otu1354	Bacteria	Bacteroidetes	Sphingobacteriia	Sphingobacteriales	Saprospiraceae	Portibacter
Otu1355	Bacteria	Bacteroidetes	Bacteroidetes_BD2-2	Bacteroidetes_BD2-2_or	Bacteroidetes_BD2-2_fa	Bacteroidetes_BD2-2_ge
Otu1356	Bacteria	Firmicutes	Clostridia	Clostridiales	Clostridiaceae_1	Clostridium_sensu_stricto_11
Otu1357	Bacteria	Acidobacteria	Subgroup_13	Subgroup_13_or	Subgroup_13_fa	Subgroup_13_ge
Otu1358	Bacteria	Proteobacteria	Epsilonproteobacteria	Campylobacterales	Helicobacteraceae	Sulfurimonas
Otu1359	Bacteria	Proteobacteria	Gammaproteobacteria	Cellvibrionales	unclassified	unclassified
Otu1360	Bacteria	Gemmatimonadetes	MD2902-B12	MD2902-B12_or	MD2902-B12_fa	MD2902-B12_ge
Otu1361	Bacteria	Proteobacteria	Deltaproteobacteria	Syntrophobacterales	Syntrophobacteraceae	Desulforhabdus
Otu1362	Bacteria	Firmicutes	unclassified	unclassified	unclassified	unclassified
Otu1363	Bacteria	Bacteroidetes	Bacteroidia	Bacteroidales	Marinilabiaceae	Carboxylicivirga
Otu1364	Bacteria	Proteobacteria	Gammaproteobacteria	unclassified	unclassified	unclassified
Otu1365	Bacteria	Proteobacteria	Deltaproteobacteria	Sva0485	Sva0485_fa	Sva0485_ge
Otu1366	Bacteria	Proteobacteria	Deltaproteobacteria	Desulfobacterales	Desulfobacteraceae	unclassified
Otu1367	Bacteria	Proteobacteria	Gammaproteobacteria	Run-SP154	Run-SP154_fa	Run-SP154_ge
Otu1368	Bacteria	Chloroflexi	Dehalococcoidia	MSBL5	MSBL5_fa	MSBL5_ge
Otu1369	Bacteria	Aminicenantes	Aminicenantes_cl	Aminicenantes_or	Aminicenantes_fa	Aminicenantes_ge
Otu1370	Bacteria	Proteobacteria	Deltaproteobacteria	Syntrophobacterales	Syntrophobacteraceae	uncultured
Otu1371	Bacteria	Proteobacteria	Gammaproteobacteria	Methylococcales	Methylococcaceae	Methylomicrobium
Otu1372	Bacteria	Proteobacteria	Alphaproteobacteria	Sphingomonadales	Sphingomonadaceae	Sphingomicrobium
Otu1373	Bacteria	Bacteroidetes	Bacteroidia	Bacteroidales	Marinilabiaceae	Marinifilum
Otu1374	Bacteria	Tenericutes	Mollicutes	Acholeplasmatales	Acholeplasmataceae	Acholeplasma
Otu1375	Bacteria	Verrucomicrobia	Verrucomicrobiae	Verrucomicrobiales	Verrucomicrobiaceae	unclassified
Otu1376	Bacteria	Proteobacteria	Gammaproteobacteria	Xanthomonadales	JTB255_marine_benthic_group	JTB255_marine_benthic_group_ge
Otu1377	Bacteria	Nitrospirae	Nitrospira	Nitrospirales	Nitrospiraceae	uncultured
Otu1378	unknown	unclassified	unclassified	unclassified	unclassified	unclassified
Otu1379	Bacteria	Chloroflexi	Anaerolineae	Anaerolineales	Anaerolineaceae	uncultured
Otu1380	Bacteria	Proteobacteria	Gammaproteobacteria	Alteromonadales	Shewanellaceae	Shewanella
Otu1381	Bacteria	Acidobacteria	Subgroup_21	Subgroup_21_or	Subgroup_21_fa	Subgroup_21_ge
Otu1382	Bacteria	Proteobacteria	Betaproteobacteria	Burkholderiales	Burkholderiaceae	Polynucleobacter
Otu1383	Bacteria	AC1	AC1_cl	AC1_or	AC1_fa	AC1_ge
Otu1384	Bacteria	Armatimonadetes	uncultured	uncultured_or	uncultured_fa	uncultured_ge
Otu1385	Bacteria	Cyanobacteria	Cyanobacteria	SubsectionI	FamilyI	unclassified
Otu1386	Bacteria	Lentisphaerae	Oligosphaeria	Oligosphaerales	MVP-94	MVP-94_ge
Otu1387	Bacteria	Proteobacteria	Deltaproteobacteria	Desulfarculales	Desulfarculaceae	Desulfatiglans
Otu1388	Bacteria	Proteobacteria	Gammaproteobacteria	Gammaproteobacteria_Incertae_Sedis	Unknown_Family	Thiohalophilus
Otu1389	Bacteria	Acidobacteria	Solibacteres	Solibacterales	Solibacteraceae_(Subgroup_3)	unclassified
Otu1390	Bacteria	Proteobacteria	Deltaproteobacteria	Desulfobacterales	Desulfobulbaceae	unclassified
Otu1391	Bacteria	Bacteroidetes	Bacteroidetes_BD2-2	Bacteroidetes_BD2-2_or	Bacteroidetes_BD2-2_fa	Bacteroidetes_BD2-2_ge
Otu1392	Bacteria	Proteobacteria	Deltaproteobacteria	Syntrophobacterales	Syntrophaceae	uncultured
Otu1393	Bacteria	Bacteroidetes	Bacteroidia	Bacteroidales	Porphyromonadaceae	Paludibacter
Otu1394	Bacteria	Proteobacteria	Alphaproteobacteria	Sphingomonadales	Sphingomonadaceae	Sphingomonas
Otu1395	Bacteria	Bacteroidetes	Sphingobacteriia	Sphingobacteriales	Chitinophagaceae	unclassified
Otu1396	Bacteria	Firmicutes	unclassified	unclassified	unclassified	unclassified
Otu1397	Bacteria	Actinobacteria	Acidimicrobiia	Acidimicrobiales	OM1_clade	OM1_clade_ge
Otu1398	Bacteria	Bacteroidetes	Bacteroidia	Bacteroidales	Prolixibacteraceae	Prolixibacter
Otu1399	Bacteria	Proteobacteria	Deltaproteobacteria	SAR324_clade(Marine_group_B)	SAR324_clade(Marine_group_B)_fa	SAR324_clade(Marine_group_B)_ge
Otu1400	Bacteria	Firmicutes	Erysipelotrichia	Erysipelotrichales	Erysipelotrichaceae	Erysipelothrix
Otu1401	Bacteria	Firmicutes	Clostridia	Clostridiales	Clostridiaceae_1	Proteiniclasticum
Otu1402	Bacteria	Proteobacteria	Betaproteobacteria	Rhodocyclales	Rhodocyclaceae	Zoogloea
Otu1403	Bacteria	Proteobacteria	Gammaproteobacteria	unclassified	unclassified	unclassified
Otu1404	Bacteria	Proteobacteria	Deltaproteobacteria	Desulfobacterales	Desulfobacteraceae	unclassified
Otu1405	Bacteria	Bacteroidetes	Flavobacteriia	Flavobacteriales	Cryomorphaceae	unclassified
Otu1406	Bacteria	Planctomycetes	Phycisphaerae	Phycisphaerales	ODP1230B30.02_sediment_group	ODP1230B30.02_sediment_group_ge
Otu1407	Bacteria	Proteobacteria	Deltaproteobacteria	Desulfobacterales	Desulfobulbaceae	Desulfopila
Otu1408	Bacteria	Bacteroidetes	SB-5	SB-5_or	SB-5_fa	SB-5_ge
Otu1409	Bacteria	Proteobacteria	Deltaproteobacteria	Syntrophobacterales	Syntrophaceae	uncultured
Otu1410	Bacteria	Proteobacteria	Betaproteobacteria	Nitrosomonadales	Nitrosomonadaceae	Nitrosomonas
Otu1411	Bacteria	Chloroflexi	Anaerolineae	Anaerolineales	Anaerolineaceae	Ornatilinea
Otu1412	Bacteria	AC1	AC1_cl	AC1_or	AC1_fa	AC1_ge
Otu1413	Bacteria	Bacteroidetes	Flavobacteriia	Flavobacteriales	Flavobacteriaceae	Lutibacter
Otu1414	Bacteria	WS2	WS2_cl	WS2_or	WS2_fa	WS2_ge
Otu1415	Bacteria	Actinobacteria	Actinobacteria	PeM15	PeM15_fa	PeM15_ge
Otu1416	Bacteria	Spirochaetae	Spirochaetes	Spirochaetales	Leptospiraceae	uncultured
Otu1417	Bacteria	Proteobacteria	Deltaproteobacteria	Sva0485	Sva0485_fa	Sva0485_ge
Otu1418	Bacteria	Actinobacteria	Actinobacteria	Propionibacteriales	Nocardioidaceae	Marmoricola
Otu1419	Bacteria	unclassified	unclassified	unclassified	unclassified	unclassified
Otu1420	Bacteria	Proteobacteria	Deltaproteobacteria	Desulfovibrionales	Desulfovibrionaceae	Desulfovibrio
Otu1421	Bacteria	Chloroflexi	SBR2076	SBR2076_or	SBR2076_fa	SBR2076_ge
Otu1422	Bacteria	Proteobacteria	Alphaproteobacteria	Rhodobacterales	Rhodobacteraceae	unclassified
Otu1423	Bacteria	Planctomycetes	unclassified	unclassified	unclassified	unclassified
Otu1424	Bacteria	Deferribacteres	Deferribacteres_Incertae_Sedis	Unknown_Order	Unknown_Family	Caldithrix
Otu1425	Bacteria	unclassified	unclassified	unclassified	unclassified	unclassified
Otu1426	Archaea	Euryarchaeota	Methanomicrobia	Methanosarcinales	ANME-2a-2b	ANME-2a-2b_ge
Otu1427	Bacteria	unclassified	unclassified	unclassified	unclassified	unclassified
Otu1428	Bacteria	Chloroflexi	Dehalococcoidia	vadinBA26	vadinBA26_fa	vadinBA26_ge
Otu1429	Bacteria	Proteobacteria	Deltaproteobacteria	Desulfarculales	Desulfarculaceae	Desulfocarbo
Otu1430	Bacteria	unclassified	unclassified	unclassified	unclassified	unclassified
Otu1431	Bacteria	Proteobacteria	Deltaproteobacteria	Desulfobacterales	Desulfobacteraceae	unclassified
Otu1432	Bacteria	Gemmatimonadetes	BD2-11_terrestrial_group	BD2-11_terrestrial_group_or	BD2-11_terrestrial_group_fa	BD2-11_terrestrial_group_ge
Otu1433	Bacteria	Spirochaetae	Spirochaetes	Spirochaetales	Spirochaetaceae	Spirochaeta_2
Otu1434	Bacteria	Verrucomicrobia	OPB35_soil_group	OPB35_soil_group_or	OPB35_soil_group_fa	OPB35_soil_group_ge
Otu1435	Bacteria	Nitrospirae	Nitrospira	Nitrospirales	Nitrospiraceae	uncultured
Otu1436	Bacteria	Firmicutes	Clostridia	Clostridiales	Ruminococcaceae	unclassified
Otu1437	Bacteria	Deferribacteres	Deferribacteres_Incertae_Sedis	Unknown_Order	Unknown_Family	Caldithrix
Otu1438	Bacteria	Bacteroidetes	Sphingobacteriia	Sphingobacteriales	Chitinophagaceae	Dinghuibacter
Otu1439	Bacteria	Bacteroidetes	unclassified	unclassified	unclassified	unclassified
Otu1440	Bacteria	Chloroflexi	Dehalococcoidia	unclassified	unclassified	unclassified
Otu1441	Bacteria	Proteobacteria	Gammaproteobacteria	Thiotrichales	Piscirickettsiaceae	endosymbionts
Otu1442	Bacteria	Acidobacteria	Subgroup_18	Subgroup_18_or	Subgroup_18_fa	Subgroup_18_ge
Otu1443	Bacteria	Proteobacteria	Deltaproteobacteria	Desulfobacterales	Desulfobacteraceae	unclassified
Otu1444	Bacteria	Gemmatimonadetes	BD2-11_terrestrial_group	BD2-11_terrestrial_group_or	BD2-11_terrestrial_group_fa	BD2-11_terrestrial_group_ge
Otu1445	Bacteria	Chloroflexi	SBR2076	SBR2076_or	SBR2076_fa	SBR2076_ge
Otu1446	Bacteria	Chloroflexi	Dehalococcoidia	unclassified	unclassified	unclassified
Otu1447	Bacteria	Aminicenantes	Aminicenantes_cl	Aminicenantes_or	Aminicenantes_fa	Aminicenantes_ge
Otu1448	Bacteria	unclassified	unclassified	unclassified	unclassified	unclassified
Otu1449	Bacteria	Proteobacteria	Deltaproteobacteria	Bdellovibrionales	Bacteriovoracaceae	uncultured
Otu1450	Bacteria	Acidobacteria	c5LKS83	c5LKS83_or	c5LKS83_fa	c5LKS83_ge
Otu1451	Bacteria	Proteobacteria	Gammaproteobacteria	Cellvibrionales	Spongiibacteraceae	BD1-7_clade
Otu1452	Bacteria	Firmicutes	Clostridia	Clostridiales	unclassified	unclassified
Otu1453	Bacteria	Proteobacteria	Deltaproteobacteria	Deltaproteobacteria_Incertae_Sedis	Syntrophorhabdaceae	Syntrophorhabdus
Otu1454	Bacteria	Actinobacteria	Actinobacteria	unclassified	unclassified	unclassified
Otu1455	Bacteria	Proteobacteria	Deltaproteobacteria	Syntrophobacterales	Syntrophobacteraceae	Desulforhabdus
Otu1456	Bacteria	Proteobacteria	Alphaproteobacteria	Rhizobiales	Aurantimonadaceae	unclassified
Otu1457	Bacteria	Spirochaetae	Spirochaetes	Spirochaetales	Spirochaetaceae	Spirochaeta_2
Otu1458	Bacteria	Proteobacteria	Gammaproteobacteria	Cellvibrionales	Spongiibacteraceae	unclassified
Otu1459	Bacteria	Proteobacteria	Alphaproteobacteria	Sphingomonadales	Erythrobacteraceae	Porphyrobacter
Otu1460	Bacteria	Chloroflexi	unclassified	unclassified	unclassified	unclassified
Otu1461	Bacteria	Proteobacteria	Deltaproteobacteria	Desulfobacterales	Desulfobulbaceae	unclassified
Otu1462	Bacteria	Proteobacteria	Deltaproteobacteria	Desulfobacterales	Desulfobulbaceae	Desulfobulbus
Otu1463	Bacteria	Actinobacteria	unclassified	unclassified	unclassified	unclassified
Otu1464	Bacteria	Chloroflexi	Anaerolineae	Anaerolineales	Anaerolineaceae	uncultured
Otu1465	Bacteria	Chloroflexi	Dehalococcoidia	unclassified	unclassified	unclassified
Otu1466	Bacteria	Latescibacteria	Latescibacteria_Incertae_Sedis	Unknown_Order	Unknown_Family	Candidatus_Latescibacter
Otu1467	Bacteria	Proteobacteria	Deltaproteobacteria	Desulfobacterales	Desulfobacteraceae	Sva0081_sediment_group
Otu1468	Bacteria	Acidobacteria	Subgroup_17	Subgroup_17_or	Subgroup_17_fa	Subgroup_17_ge
Otu1469	Bacteria	Bacteroidetes	SB-5	SB-5_or	SB-5_fa	SB-5_ge
Otu1470	Bacteria	Synergistetes	Synergistia	Synergistales	Synergistaceae	uncultured
Otu1471	Bacteria	Proteobacteria	Alphaproteobacteria	Rickettsiales	TK34	TK34_ge
Otu1472	Bacteria	Actinobacteria	Acidimicrobiia	Acidimicrobiales	OM1_clade	OM1_clade_ge
Otu1473	Bacteria	Proteobacteria	Deltaproteobacteria	Sva0485	Sva0485_fa	Sva0485_ge
Otu1474	Bacteria	Gemmatimonadetes	BD2-11_terrestrial_group	BD2-11_terrestrial_group_or	BD2-11_terrestrial_group_fa	BD2-11_terrestrial_group_ge
Otu1475	Bacteria	Chloroflexi	SBR2076	SBR2076_or	SBR2076_fa	SBR2076_ge
Otu1476	Bacteria	Chloroflexi	unclassified	unclassified	unclassified	unclassified
Otu1477	Bacteria	Bacteroidetes	Bacteroidia	Bacteroidales	Porphyromonadaceae	Microbacter
Otu1478	Bacteria	Proteobacteria	Deltaproteobacteria	Desulfobacterales	Desulfobacteraceae	uncultured
Otu1479	Bacteria	Proteobacteria	Alphaproteobacteria	Rhodospirillales	Rhodospirillaceae	uncultured
Otu1480	Bacteria	Proteobacteria	Gammaproteobacteria	Oceanospirillales	Alcanivoracaceae	Alcanivorax
Otu1481	Bacteria	Acidobacteria	Holophagae	Acanthopleuribacterales	Acanthopleuribacteraceae	Acanthopleuribacter
Otu1482	Bacteria	Proteobacteria	Gammaproteobacteria	Pseudomonadales	Moraxellaceae	Perlucidibaca
Otu1483	Bacteria	Bacteroidetes	Flavobacteriia	Flavobacteriales	Flavobacteriaceae	Flavobacterium
Otu1484	Bacteria	Proteobacteria	Betaproteobacteria	Burkholderiales	Comamonadaceae	unclassified
Otu1485	Bacteria	Acidobacteria	Holophagae	Subgroup_10	Sva0725	Sva0725_ge
Otu1486	Bacteria	Cyanobacteria	Cyanobacteria	unclassified	unclassified	unclassified
Otu1487	Bacteria	unclassified	unclassified	unclassified	unclassified	unclassified
Otu1488	Bacteria	Chloroflexi	Anaerolineae	Anaerolineales	Anaerolineaceae	uncultured
Otu1489	Bacteria	Chloroflexi	Dehalococcoidia	MSBL5	MSBL5_fa	MSBL5_ge
Otu1490	Bacteria	RBG-1_(Zixibacteria)	RBG-1_(Zixibacteria)_cl	RBG-1_(Zixibacteria)_or	RBG-1_(Zixibacteria)_fa	RBG-1_(Zixibacteria)_ge
Otu1491	Bacteria	Proteobacteria	Betaproteobacteria	Burkholderiales	Comamonadaceae	Tepidimonas
Otu1492	Archaea	Euryarchaeota	Methanomicrobia	Methanomicrobiales	Methanoregulaceae	Methanolinea
Otu1493	Bacteria	Proteobacteria	Betaproteobacteria	Burkholderiales	Burkholderiales_Incertae_Sedis	Thiomonas
Otu1494	Bacteria	Proteobacteria	Deltaproteobacteria	Desulfarculales	Desulfarculaceae	Desulfatiglans
Otu1495	Bacteria	Bacteroidetes	Sphingobacteriia	Sphingobacteriales	Saprospiraceae	unclassified
Otu1496	Bacteria	Chloroflexi	Dehalococcoidia	vadinBA26	vadinBA26_fa	vadinBA26_ge
Otu1497	Bacteria	Chloroflexi	Dehalococcoidia	MSBL5	MSBL5_fa	MSBL5_ge
Otu1498	Bacteria	Atribacteria	Atribacteria_cl	Atribacteria_or	Atribacteria_fa	Atribacteria_ge
Otu1499	Bacteria	Proteobacteria	Deltaproteobacteria	Syntrophobacterales	Syntrophaceae	Desulfobacca
Otu1500	Bacteria	Tenericutes	Mollicutes	NB1-n	NB1-n_fa	NB1-n_ge
Otu1501	Bacteria	Chloroflexi	Anaerolineae	Anaerolineales	Anaerolineaceae	uncultured
Otu1502	Bacteria	Proteobacteria	Deltaproteobacteria	Syntrophobacterales	Syntrophaceae	Desulfobacca
Otu1503	Bacteria	Proteobacteria	Deltaproteobacteria	Desulfarculales	Desulfarculaceae	Desulfatiglans
Otu1504	Bacteria	Bacteroidetes	Bacteroidia	Bacteroidia_Incertae_Sedis	Draconibacteriaceae	Draconibacterium
Otu1505	Bacteria	Actinobacteria	Actinobacteria	Corynebacteriales	Corynebacteriaceae	Corynebacterium_1
Otu1506	Bacteria	Chloroflexi	Dehalococcoidia	unclassified	unclassified	unclassified
Otu1507	Bacteria	Proteobacteria	Deltaproteobacteria	Syntrophobacterales	Syntrophaceae	uncultured
Otu1508	Bacteria	Bacteroidetes	Bacteroidia	Bacteroidales	Porphyromonadaceae	Paludibacter
Otu1509	Bacteria	Verrucomicrobia	OPB35_soil_group	OPB35_soil_group_or	OPB35_soil_group_fa	OPB35_soil_group_ge
Otu1510	Bacteria	Chloroflexi	Anaerolineae	Anaerolineales	Anaerolineaceae	Pelolinea
Otu1511	Bacteria	Chloroflexi	Anaerolineae	Anaerolineales	Anaerolineaceae	uncultured
Otu1512	Bacteria	unclassified	unclassified	unclassified	unclassified	unclassified
Otu1513	Bacteria	Firmicutes	Bacilli	Bacillales	Bacillaceae	Bacillus
Otu1514	Bacteria	Chloroflexi	Dehalococcoidia	unclassified	unclassified	unclassified
Otu1515	Bacteria	Proteobacteria	Alphaproteobacteria	Rhizobiales	Rhodobiaceae	uncultured
Otu1516	Bacteria	Proteobacteria	Deltaproteobacteria	Desulfobacterales	Desulfobacteraceae	uncultured
Otu1517	Bacteria	Chloroflexi	unclassified	unclassified	unclassified	unclassified
Otu1518	Bacteria	Bacteroidetes	Sphingobacteriia	Sphingobacteriales	Saprospiraceae	uncultured
Otu1519	Bacteria	Bacteroidetes	Bacteroidetes_BD2-2	Bacteroidetes_BD2-2_or	Bacteroidetes_BD2-2_fa	Bacteroidetes_BD2-2_ge
Otu1520	Bacteria	Bacteroidetes	Bacteroidia	Bacteroidia_Incertae_Sedis	Draconibacteriaceae	uncultured
Otu1521	Bacteria	Acidobacteria	Holophagae	Subgroup_10	Sva0725	Sva0725_ge
Otu1522	Bacteria	Proteobacteria	Deltaproteobacteria	Desulfobacterales	Desulfobulbaceae	Desulfobulbus
Otu1523	Bacteria	Proteobacteria	Deltaproteobacteria	Syntrophobacterales	Syntrophaceae	uncultured
Otu1524	Bacteria	Proteobacteria	Gammaproteobacteria	unclassified	unclassified	unclassified
Otu1525	Bacteria	unclassified	unclassified	unclassified	unclassified	unclassified
Otu1526	Bacteria	Proteobacteria	Deltaproteobacteria	Desulfobacterales	Desulfobacteraceae	SEEP-SRB1
Otu1527	Bacteria	Chloroflexi	Anaerolineae	Anaerolineales	Anaerolineaceae	uncultured
Otu1528	Bacteria	Proteobacteria	Alphaproteobacteria	Rhizobiales	Phyllobacteriaceae	uncultured
Otu1529	Bacteria	Proteobacteria	Deltaproteobacteria	Bdellovibrionales	Bdellovibrionaceae	Bdellovibrio
Otu1530	Bacteria	Deferribacteres	Deferribacteres_Incertae_Sedis	Unknown_Order	Unknown_Family	Caldithrix
Otu1531	Bacteria	Proteobacteria	Deltaproteobacteria	Syntrophobacterales	Syntrophaceae	uncultured
Otu1532	Bacteria	Proteobacteria	Deltaproteobacteria	Desulfobacterales	Desulfobacteraceae	unclassified
Otu1533	Bacteria	Actinobacteria	Actinobacteria	Propionibacteriales	Propionibacteriaceae	Tessaracoccus
Otu1534	Bacteria	Firmicutes	Bacilli	Bacillales	Paenibacillaceae	Thermobacillus
Otu1535	Bacteria	Ignavibacteriae	Ignavibacteria	Ignavibacteriales	IheB3-7	IheB3-7_ge
Otu1536	Bacteria	Proteobacteria	Deltaproteobacteria	Desulfobacterales	Desulfobacteraceae	unclassified
Otu1537	Bacteria	Proteobacteria	Deltaproteobacteria	Desulfobacterales	Desulfobacteraceae	SEEP-SRB1
Otu1538	Bacteria	Proteobacteria	Gammaproteobacteria	Methylococcales	unclassified	unclassified
Otu1539	Bacteria	Cyanobacteria	Chloroplast	Chloroplast_or	Chloroplast_fa	Chloroplast_ge
Otu1540	Bacteria	Nitrospirae	Nitrospira	Nitrospirales	Nitrospiraceae	uncultured
Otu1541	Bacteria	Proteobacteria	Deltaproteobacteria	Sva0485	Sva0485_fa	Sva0485_ge
Otu1542	Bacteria	Proteobacteria	Deltaproteobacteria	Myxococcales	MidBa8	MidBa8_ge
Otu1543	Bacteria	Verrucomicrobia	Verrucomicrobiae	Verrucomicrobiales	DEV007	DEV007_ge
Otu1544	Bacteria	RBG-1_(Zixibacteria)	RBG-1_(Zixibacteria)_cl	RBG-1_(Zixibacteria)_or	RBG-1_(Zixibacteria)_fa	RBG-1_(Zixibacteria)_ge
Otu1545	Bacteria	Proteobacteria	Deltaproteobacteria	Desulfobacterales	Desulfobacteraceae	unclassified
Otu1546	Bacteria	Chloroflexi	Dehalococcoidia	GIF3	GIF3_fa	GIF3_ge
Otu1547	Bacteria	Proteobacteria	Alphaproteobacteria	Rhizobiales	unclassified	unclassified
Otu1548	Bacteria	Chloroflexi	SBR2076	SBR2076_or	SBR2076_fa	SBR2076_ge
Otu1549	Bacteria	Proteobacteria	Epsilonproteobacteria	Campylobacterales	Helicobacteraceae	Sulfuricurvum
Otu1550	Bacteria	Deinococcus-Thermus	Deinococci	KD3-62	KD3-62_fa	KD3-62_ge
Otu1551	Bacteria	Proteobacteria	Deltaproteobacteria	Desulfobacterales	Desulfobacteraceae	Desulfofrigus
Otu1552	Bacteria	Proteobacteria	Deltaproteobacteria	Desulfobacterales	Desulfobulbaceae	unclassified
Otu1553	Bacteria	Spirochaetae	Spirochaetes	Spirochaetales	Spirochaetaceae	unclassified
Otu1554	Bacteria	LCP-89	LCP-89_cl	LCP-89_or	LCP-89_fa	LCP-89_ge
Otu1555	Bacteria	Proteobacteria	Gammaproteobacteria	Thiotrichales	Piscirickettsiaceae	Methylophaga
Otu1556	Bacteria	Bacteroidetes	Bacteroidetes_vadinHA17	Bacteroidetes_vadinHA17_or	Bacteroidetes_vadinHA17_fa	Bacteroidetes_vadinHA17_ge
Otu1557	Bacteria	Chloroflexi	Ardenticatenia	uncultured	uncultured_fa	uncultured_ge
Otu1558	Bacteria	Proteobacteria	Deltaproteobacteria	Desulfovibrionales	Desulfovibrionaceae	Desulfovibrio
Otu1559	Bacteria	Chloroflexi	unclassified	unclassified	unclassified	unclassified
Otu1560	Bacteria	Proteobacteria	Betaproteobacteria	Burkholderiales	Burkholderiales_Incertae_Sedis	Thiomonas
Otu1561	Bacteria	Proteobacteria	Deltaproteobacteria	Syntrophobacterales	Syntrophaceae	uncultured
Otu1562	Bacteria	Bacteroidetes	Flavobacteriia	Flavobacteriales	NS9_marine_group	NS9_marine_group_ge
Otu1563	Bacteria	Chloroflexi	MSB-5B2	MSB-5B2_or	MSB-5B2_fa	MSB-5B2_ge
Otu1564	Archaea	WSA2	Z7ME43	Z7ME43_or	Z7ME43_fa	Z7ME43_ge
Otu1565	Bacteria	Proteobacteria	Deltaproteobacteria	Myxococcales	PS-B29	PS-B29_ge
Otu1566	Bacteria	Bacteroidetes	SB-5	SB-5_or	SB-5_fa	SB-5_ge
Otu1567	Bacteria	Bacteroidetes	Flavobacteriia	Flavobacteriales	Flavobacteriaceae	unclassified
Otu1568	Bacteria	Bacteroidetes	unclassified	unclassified	unclassified	unclassified
Otu1569	Bacteria	Planctomycetes	Planctomycetacia	Planctomycetales	Planctomycetaceae	Pir4_lineage
Otu1570	Bacteria	Bacteroidetes	Bacteroidia	Bacteroidales	Porphyromonadaceae	Paludibacter
Otu1571	Bacteria	Chloroflexi	Dehalococcoidia	vadinBA26	vadinBA26_fa	vadinBA26_ge
Otu1572	Bacteria	Bacteroidetes	Bacteroidia	Bacteroidales	Porphyromonadaceae	unclassified
Otu1573	Bacteria	Proteobacteria	Deltaproteobacteria	Desulfobacterales	Desulfobulbaceae	unclassified
Otu1574	Bacteria	Bacteroidetes	Bacteroidia	Bacteroidales	Porphyromonadaceae	uncultured
Otu1575	Bacteria	Acidobacteria	Subgroup_18	Subgroup_18_or	Subgroup_18_fa	Subgroup_18_ge
Otu1576	Bacteria	Chloroflexi	Dehalococcoidia	vadinBA26	vadinBA26_fa	vadinBA26_ge
Otu1577	Bacteria	Proteobacteria	Alphaproteobacteria	Rhodobacterales	Rhodobacteraceae	unclassified
Otu1578	Bacteria	Nitrospirae	Nitrospira	Nitrospirales	Nitrospiraceae	uncultured
Otu1579	Bacteria	Proteobacteria	Deltaproteobacteria	Desulfobacterales	Desulfobulbaceae	unclassified
Otu1580	Bacteria	Acidobacteria	Holophagae	Subgroup_23	Subgroup_23_fa	Subgroup_23_ge
Otu1581	Bacteria	Proteobacteria	Deltaproteobacteria	Desulfuromonadales	Desulfuromonadaceae	Malonomonas
Otu1582	Bacteria	Gemmatimonadetes	BD2-11_terrestrial_group	BD2-11_terrestrial_group_or	BD2-11_terrestrial_group_fa	BD2-11_terrestrial_group_ge
Otu1583	Bacteria	Proteobacteria	Deltaproteobacteria	Syntrophobacterales	Syntrophaceae	Desulfobacca
Otu1584	Bacteria	Proteobacteria	Deltaproteobacteria	Desulfobacterales	Desulfobulbaceae	Desulfobulbus
Otu1585	Bacteria	Tenericutes	Mollicutes	Acholeplasmatales	Acholeplasmataceae	Acholeplasma
Otu1586	Bacteria	Proteobacteria	Deltaproteobacteria	Desulfobacterales	Desulfobulbaceae	Desulfobulbus
Otu1587	Bacteria	Proteobacteria	Deltaproteobacteria	Desulfobacterales	Desulfobacteraceae	unclassified
Otu1588	Bacteria	Chloroflexi	Anaerolineae	Anaerolineales	Anaerolineaceae	uncultured
Otu1589	Bacteria	Firmicutes	Clostridia	Clostridiales	Eubacteriaceae	uncultured
Otu1590	Bacteria	Acidobacteria	Holophagae	Subgroup_23	Subgroup_23_fa	Subgroup_23_ge
Otu1591	Bacteria	Acidobacteria	Holophagae	Subgroup_23	Subgroup_23_fa	Subgroup_23_ge
Otu1592	Bacteria	Bacteroidetes	Bacteroidia	Bacteroidales	Marinilabiaceae	uncultured
Otu1593	Bacteria	Ignavibacteriae	Ignavibacteria	Ignavibacteriales	IheB3-7	IheB3-7_ge
Otu1594	Bacteria	Latescibacteria	Latescibacteria_cl	Latescibacteria_or	Latescibacteria_fa	Latescibacteria_ge
Otu1595	Bacteria	Bacteroidetes	Sphingobacteriia	Sphingobacteriales	Lentimicrobiaceae	Lentimicrobium
Otu1596	Bacteria	Proteobacteria	Deltaproteobacteria	Desulfobacterales	Desulfobacteraceae	unclassified
Otu1597	Bacteria	Acidobacteria	Subgroup_13	Subgroup_13_or	Subgroup_13_fa	Subgroup_13_ge
Otu1598	Bacteria	Planctomycetes	Pla3_lineage	Pla3_lineage_or	Pla3_lineage_fa	Pla3_lineage_ge
Otu1599	Bacteria	Elusimicrobia	Elusimicrobia	Lineage_IIb	Lineage_IIb_fa	Lineage_IIb_ge
Otu1600	Bacteria	RBG-1_(Zixibacteria)	RBG-1_(Zixibacteria)_cl	RBG-1_(Zixibacteria)_or	RBG-1_(Zixibacteria)_fa	RBG-1_(Zixibacteria)_ge
Otu1601	Bacteria	Bacteroidetes	unclassified	unclassified	unclassified	unclassified
Otu1602	Bacteria	Proteobacteria	Deltaproteobacteria	Myxococcales	MidBa8	MidBa8_ge
Otu1603	Bacteria	Proteobacteria	Deltaproteobacteria	Bdellovibrionales	Bdellovibrionaceae	Bdellovibrio
Otu1604	Bacteria	Bacteroidetes	Bacteroidetes_vadinHA17	Bacteroidetes_vadinHA17_or	Bacteroidetes_vadinHA17_fa	Bacteroidetes_vadinHA17_ge
Otu1605	Bacteria	Proteobacteria	Deltaproteobacteria	Desulfobacterales	Desulfobulbaceae	Desulfobulbus
Otu1606	Bacteria	Proteobacteria	Deltaproteobacteria	Desulfobacterales	Desulfobulbaceae	Desulfobulbus
Otu1607	Bacteria	Proteobacteria	Deltaproteobacteria	unclassified	unclassified	unclassified
Otu1608	Bacteria	Chloroflexi	Anaerolineae	Anaerolineales	Anaerolineaceae	uncultured
Otu1609	Bacteria	Chloroflexi	Anaerolineae	Anaerolineales	Anaerolineaceae	unclassified
Otu1610	Bacteria	Chloroflexi	Dehalococcoidia	Dehalococcoidales	uncultured	uncultured_ge
Otu1611	Bacteria	Proteobacteria	Gammaproteobacteria	Oceanospirillales	Oleiphilaceae	Oleiphilus
Otu1612	Bacteria	Bacteroidetes	Bacteroidetes_BD2-2	Bacteroidetes_BD2-2_or	Bacteroidetes_BD2-2_fa	Bacteroidetes_BD2-2_ge
Otu1613	Bacteria	Bacteroidetes	Bacteroidetes_BD2-2	Bacteroidetes_BD2-2_or	Bacteroidetes_BD2-2_fa	Bacteroidetes_BD2-2_ge
Otu1614	Bacteria	Planctomycetes	unclassified	unclassified	unclassified	unclassified
Otu1615	Bacteria	Proteobacteria	Deltaproteobacteria	unclassified	unclassified	unclassified
Otu1616	Bacteria	Proteobacteria	Deltaproteobacteria	Desulfobacterales	Desulfobulbaceae	unclassified
Otu1617	Bacteria	Parcubacteria	Candidatus_Moranbacteria	Candidatus_Moranbacteria_or	Candidatus_Moranbacteria_fa	Candidatus_Moranbacteria_ge
Otu1618	Bacteria	Firmicutes	Clostridia	Clostridiales	Peptostreptococcaceae	Acetoanaerobium
Otu1619	Bacteria	Planctomycetes	Planctomycetacia	Planctomycetales	Planctomycetaceae	Pir4_lineage
Otu1620	Bacteria	Proteobacteria	Gammaproteobacteria	Alteromonadales	unclassified	unclassified
Otu1621	Bacteria	Proteobacteria	Deltaproteobacteria	Syntrophobacterales	Syntrophobacteraceae	Desulfovirga
Otu1622	Bacteria	Proteobacteria	Deltaproteobacteria	unclassified	unclassified	unclassified
Otu1623	Bacteria	Gemmatimonadetes	Gemmatimonadetes	Gemmatimonadales	Gemmatimonadaceae	uncultured
Otu1624	Bacteria	Acidobacteria	Holophagae	TPD-58	TPD-58_fa	TPD-58_ge
Otu1625	Bacteria	Proteobacteria	Betaproteobacteria	Burkholderiales	Oxalobacteraceae	Oxalobacter
Otu1626	Bacteria	Proteobacteria	Deltaproteobacteria	Desulfobacterales	Desulfobacteraceae	unclassified
Otu1627	Bacteria	Proteobacteria	Deltaproteobacteria	Desulfobacterales	Desulfobacteraceae	SEEP-SRB1
Otu1628	Bacteria	Proteobacteria	Deltaproteobacteria	Desulfobacterales	Desulfobacteraceae	unclassified
Otu1629	Bacteria	Proteobacteria	Deltaproteobacteria	Desulfobacterales	Desulfobacteraceae	Desulfococcus
Otu1630	Bacteria	Proteobacteria	Gammaproteobacteria	Cellvibrionales	Halieaceae	unclassified
Otu1631	Bacteria	Bacteroidetes	Flavobacteriia	Flavobacteriales	Cryomorphaceae	uncultured
Otu1632	Bacteria	Chloroflexi	Dehalococcoidia	vadinBA26	vadinBA26_fa	vadinBA26_ge
Otu1633	Bacteria	Bacteroidetes	Sphingobacteriia	Sphingobacteriales	Saprospiraceae	uncultured
Otu1634	Bacteria	Chloroflexi	Dehalococcoidia	Napoli-4B-65	Napoli-4B-65_fa	Napoli-4B-65_ge
Otu1635	Bacteria	Planctomycetes	Phycisphaerae	unclassified	unclassified	unclassified
Otu1636	Bacteria	Proteobacteria	Betaproteobacteria	Nitrosomonadales	Gallionellaceae	unclassified
Otu1637	Bacteria	Proteobacteria	Deltaproteobacteria	Desulfobacterales	Desulfobacteraceae	unclassified
Otu1638	Bacteria	Proteobacteria	Deltaproteobacteria	unclassified	unclassified	unclassified
Otu1639	Bacteria	RBG-1_(Zixibacteria)	RBG-1_(Zixibacteria)_cl	RBG-1_(Zixibacteria)_or	RBG-1_(Zixibacteria)_fa	RBG-1_(Zixibacteria)_ge
Otu1640	Bacteria	Bacteroidetes	SB-5	SB-5_or	SB-5_fa	SB-5_ge
Otu1641	Bacteria	Deferribacteres	Deferribacteres	Deferribacterales	Deferribacteraceae	Denitrovibrio
Otu1642	Bacteria	Proteobacteria	Deltaproteobacteria	Desulfarculales	Desulfarculaceae	Desulfatiglans
Otu1643	Bacteria	Firmicutes	Clostridia	Clostridiales	Christensenellaceae	uncultured
Otu1644	Bacteria	Acidobacteria	Subgroup_17	Subgroup_17_or	Subgroup_17_fa	Subgroup_17_ge
Otu1645	Bacteria	Parcubacteria	Parcubacteria_cl	Parcubacteria_or	Parcubacteria_fa	Parcubacteria_ge
Otu1646	Bacteria	Verrucomicrobia	OPB35_soil_group	OPB35_soil_group_or	OPB35_soil_group_fa	OPB35_soil_group_ge
Otu1647	Bacteria	Chloroflexi	SBR2076	SBR2076_or	SBR2076_fa	SBR2076_ge
Otu1648	Bacteria	Cyanobacteria	Chloroplast	Chloroplast_or	Chloroplast_fa	Chloroplast_ge
Otu1649	Bacteria	Bacteroidetes	Bacteroidia	Bacteroidales	Porphyromonadaceae	Paludibacter
Otu1650	Bacteria	Deinococcus-Thermus	Deinococci	KD3-62	KD3-62_fa	KD3-62_ge
Otu1651	Bacteria	Firmicutes	Clostridia	Clostridiales	Ruminococcaceae	unclassified
Otu1652	Bacteria	Bacteroidetes	Sphingobacteriia	Sphingobacteriales	Lentimicrobiaceae	Lentimicrobiaceae_ge
Otu1653	Bacteria	Ignavibacteriae	Ignavibacteria	Ignavibacteriales	IheB3-7	IheB3-7_ge
Otu1654	Bacteria	Bacteroidetes	Bacteroidia	Bacteroidales	Bacteroidaceae	Bacteroides
Otu1655	Bacteria	Proteobacteria	Deltaproteobacteria	Desulfarculales	Desulfarculaceae	Desulfatiglans
Otu1656	Bacteria	Proteobacteria	Deltaproteobacteria	Syntrophobacterales	Syntrophaceae	Desulfomonile
Otu1657	Bacteria	Chloroflexi	Dehalococcoidia	MSBL5	MSBL5_fa	MSBL5_ge
Otu1658	Bacteria	Chloroflexi	Anaerolineae	Anaerolineales	Anaerolineaceae	uncultured
Otu1659	Bacteria	Proteobacteria	Gammaproteobacteria	Oceanospirillales	SS1-B-06-26	SS1-B-06-26_ge
Otu1660	Bacteria	Proteobacteria	Deltaproteobacteria	Desulfobacterales	Desulfobulbaceae	unclassified
Otu1661	Bacteria	Proteobacteria	Deltaproteobacteria	Desulfobacterales	Desulfobulbaceae	Desulfobulbus
Otu1662	Bacteria	Bacteroidetes	Bacteroidia	Bacteroidales	Marinilabiaceae	Carboxylicivirga
Otu1663	Bacteria	Bacteroidetes	Bacteroidetes_Incertae_Sedis	Order_III	CK06-06-Mud-MAS4B-21	CK06-06-Mud-MAS4B-21_ge
Otu1664	Bacteria	Proteobacteria	Gammaproteobacteria	Methylococcales	Crenotrichaceae	Crenothrix
Otu1665	Bacteria	Proteobacteria	Deltaproteobacteria	Desulfarculales	Desulfarculaceae	Desulfatiglans
Otu1666	Bacteria	Acidobacteria	Holophagae	Subgroup_23	Subgroup_23_fa	Subgroup_23_ge
Otu1667	Bacteria	Proteobacteria	Deltaproteobacteria	Myxococcales	Blfdi19	Blfdi19_ge
Otu1668	Bacteria	Bacteroidetes	Bacteroidia	Bacteroidales	Rikenellaceae	Anaerocella
Otu1669	Bacteria	Proteobacteria	Deltaproteobacteria	Desulfobacterales	Desulfobacteraceae	Desulfocella
Otu1670	Bacteria	Proteobacteria	Deltaproteobacteria	Desulfuromonadales	Sva1033	Sva1033_ge
Otu1671	Bacteria	Bacteroidetes	Bacteroidetes_BD2-2	Bacteroidetes_BD2-2_or	Bacteroidetes_BD2-2_fa	Bacteroidetes_BD2-2_ge
Otu1672	Bacteria	Planctomycetes	OM190	OM190_or	OM190_fa	OM190_ge
Otu1673	Bacteria	Aminicenantes	Aminicenantes_cl	Aminicenantes_or	Aminicenantes_fa	Aminicenantes_ge
Otu1674	Bacteria	Chloroflexi	Dehalococcoidia	MSBL5	MSBL5_fa	MSBL5_ge
Otu1675	Bacteria	Ignavibacteriae	Ignavibacteria	Ignavibacteriales	BSV26	BSV26_ge
Otu1676	Bacteria	Actinobacteria	Acidimicrobiia	Acidimicrobiales	OM1_clade	OM1_clade_ge
Otu1677	Bacteria	Proteobacteria	Deltaproteobacteria	Desulfarculales	Desulfarculaceae	Desulfatiglans
Otu1678	Bacteria	Chloroflexi	SJA-68	SJA-68_or	SJA-68_fa	SJA-68_ge
Otu1679	Bacteria	Proteobacteria	Deltaproteobacteria	Desulfobacterales	Desulfobacteraceae	Desulfatiferula
Otu1680	Bacteria	Lentisphaerae	Oligosphaeria	Oligosphaerales	MVP-94	MVP-94_ge
Otu1681	Bacteria	Chloroflexi	Dehalococcoidia	vadinBA26	vadinBA26_fa	vadinBA26_ge
Otu1682	Bacteria	Acidobacteria	AT-s3-28	AT-s3-28_or	AT-s3-28_fa	AT-s3-28_ge
Otu1683	Bacteria	Proteobacteria	unclassified	unclassified	unclassified	unclassified
Otu1684	Bacteria	Chloroflexi	Anaerolineae	Anaerolineales	Anaerolineaceae	unclassified
Otu1685	Bacteria	Chloroflexi	Dehalococcoidia	unclassified	unclassified	unclassified
Otu1686	Bacteria	Proteobacteria	Deltaproteobacteria	Desulfobacterales	Desulfobacteraceae	unclassified
Otu1687	Bacteria	Proteobacteria	Alphaproteobacteria	Rhodobacterales	Rhodobacteraceae	unclassified
Otu1688	Bacteria	Candidatus_Berkelbacteria	Candidatus_Berkelbacteria_cl	Candidatus_Berkelbacteria_or	Candidatus_Berkelbacteria_fa	Candidatus_Berkelbacteria_ge
Otu1689	Bacteria	Chloroflexi	Dehalococcoidia	Sh765B-AG-111	Sh765B-AG-111_fa	Sh765B-AG-111_ge
Otu1690	Bacteria	Proteobacteria	Epsilonproteobacteria	Campylobacterales	Helicobacteraceae	unclassified
Otu1691	Bacteria	Chloroflexi	Dehalococcoidia	GIF9	GIF9_fa	GIF9_ge
Otu1692	Bacteria	Proteobacteria	Deltaproteobacteria	Bdellovibrionales	Bdellovibrionaceae	OM27_clade
Otu1693	Bacteria	Proteobacteria	Deltaproteobacteria	Syntrophobacterales	Syntrophaceae	uncultured
Otu1694	Bacteria	Proteobacteria	Deltaproteobacteria	Desulfobacterales	Desulfobacteraceae	Desulfobacterium
Otu1695	Bacteria	Bacteroidetes	Bacteroidetes_vadinHA17	Bacteroidetes_vadinHA17_or	Bacteroidetes_vadinHA17_fa	Bacteroidetes_vadinHA17_ge
Otu1696	Bacteria	Chloroflexi	Dehalococcoidia	vadinBA26	vadinBA26_fa	vadinBA26_ge
Otu1697	Bacteria	Proteobacteria	Gammaproteobacteria	Xanthomonadales	Xanthomonadaceae	Thermomonas
Otu1698	Bacteria	RBG-1_(Zixibacteria)	RBG-1_(Zixibacteria)_cl	RBG-1_(Zixibacteria)_or	RBG-1_(Zixibacteria)_fa	RBG-1_(Zixibacteria)_ge
Otu1699	Bacteria	Proteobacteria	Gammaproteobacteria	Cellvibrionales	Halieaceae	Halieaceae_ge
Otu1700	Bacteria	Chloroflexi	Anaerolineae	Anaerolineales	Anaerolineaceae	uncultured
Otu1701	Bacteria	Proteobacteria	Deltaproteobacteria	Desulfarculales	Desulfarculaceae	Desulfatiglans
Otu1702	Bacteria	Proteobacteria	Deltaproteobacteria	Desulfobacterales	Desulfobacteraceae	SEEP-SRB1
Otu1703	Bacteria	Latescibacteria	Latescibacteria_Incertae_Sedis	Unknown_Order	Unknown_Family	Candidatus_Latescibacter
Otu1704	Bacteria	Chloroflexi	unclassified	unclassified	unclassified	unclassified
Otu1705	Bacteria	Gemmatimonadetes	Gemmatimonadetes	Gemmatimonadales	Gemmatimonadaceae	uncultured
Otu1706	Bacteria	Chloroflexi	Anaerolineae	Anaerolineales	Anaerolineaceae	uncultured
Otu1707	Bacteria	Proteobacteria	Gammaproteobacteria	Thiotrichales	Piscirickettsiaceae	endosymbionts
Otu1708	Bacteria	Proteobacteria	Alphaproteobacteria	Rhodospirillales	Rhodospirillaceae	Azospirillum
Otu1709	Bacteria	Proteobacteria	Gammaproteobacteria	uncultured	uncultured_fa	uncultured_ge
Otu1710	Bacteria	Chloroflexi	Anaerolineae	Anaerolineales	Anaerolineaceae	uncultured
Otu1711	Bacteria	Proteobacteria	Betaproteobacteria	Hydrogenophilales	Hydrogenophilaceae	uncultured
Otu1712	Bacteria	Proteobacteria	Betaproteobacteria	Burkholderiales	Alcaligenaceae	uncultured
Otu1713	Bacteria	Chloroflexi	Anaerolineae	Anaerolineales	Anaerolineaceae	Pelolinea
Otu1714	Bacteria	Proteobacteria	Alphaproteobacteria	Rhodospirillales	Rhodospirillaceae	uncultured
Otu1715	Bacteria	Omnitrophica	Omnitrophica_cl	Omnitrophica_or	Omnitrophica_fa	Omnitrophica_ge
Otu1716	Bacteria	Firmicutes	Clostridia	Clostridiales	unclassified	unclassified
Otu1717	Bacteria	Cyanobacteria	Chloroplast	Chloroplast_or	Chloroplast_fa	Chloroplast_ge
Otu1718	Bacteria	Bacteroidetes	Bacteroidetes_vadinHA17	Bacteroidetes_vadinHA17_or	Bacteroidetes_vadinHA17_fa	Bacteroidetes_vadinHA17_ge
Otu1719	Bacteria	Proteobacteria	Gammaproteobacteria	Chromatiales	Chromatiaceae	Rheinheimera
Otu1720	Bacteria	Proteobacteria	Gammaproteobacteria	Chromatiales	Chromatiaceae	unclassified
Otu1721	Bacteria	Chloroflexi	Anaerolineae	Anaerolineales	Anaerolineaceae	unclassified
Otu1722	Bacteria	Chloroflexi	unclassified	unclassified	unclassified	unclassified
Otu1723	Bacteria	Proteobacteria	Betaproteobacteria	Hydrogenophilales	Hydrogenophilaceae	Ferritrophicum
Otu1724	Bacteria	Proteobacteria	Deltaproteobacteria	Desulfarculales	Desulfarculaceae	Desulfatiglans
Otu1725	Archaea	Euryarchaeota	Methanomicrobia	Methanosarcinales	Methanosarcinaceae	Methanosarcina
Otu1726	Bacteria	Proteobacteria	Deltaproteobacteria	Syntrophobacterales	Syntrophaceae	uncultured
Otu1727	Bacteria	Chloroflexi	Anaerolineae	Anaerolineales	Anaerolineaceae	uncultured
Otu1728	Bacteria	Firmicutes	Clostridia	Clostridiales	P._palm_C-A_51	P._palm_C-A_51_ge
Otu1729	Bacteria	Proteobacteria	Deltaproteobacteria	Desulfobacterales	Desulfobulbaceae	unclassified
Otu1730	Bacteria	KSB3_(Modulibacteria)	KSB3_(Modulibacteria)_cl	KSB3_(Modulibacteria)_or	KSB3_(Modulibacteria)_fa	KSB3_(Modulibacteria)_ge
Otu1731	Bacteria	Chloroflexi	unclassified	unclassified	unclassified	unclassified
Otu1732	Bacteria	WS2	WS2_cl	WS2_or	WS2_fa	WS2_ge
Otu1733	Bacteria	Firmicutes	Clostridia	Clostridiales	Lachnospiraceae	Cellulosilyticum
Otu1734	Bacteria	Proteobacteria	Gammaproteobacteria	Cellvibrionales	Halieaceae	unclassified
Otu1735	Bacteria	Chloroflexi	Dehalococcoidia	vadinBA26	vadinBA26_fa	vadinBA26_ge
Otu1736	Bacteria	Acidobacteria	Solibacteres	Solibacterales	Solibacteraceae_(Subgroup_3)	unclassified
Otu1737	Bacteria	Latescibacteria	Latescibacteria_cl	Latescibacteria_or	Latescibacteria_fa	Latescibacteria_ge
Otu1738	Bacteria	Proteobacteria	unclassified	unclassified	unclassified	unclassified
Otu1739	Bacteria	Bacteroidetes	Bacteroidia	Bacteroidia_Incertae_Sedis	Draconibacteriaceae	uncultured
Otu1740	Bacteria	Omnitrophica	Omnitrophica_cl	Omnitrophica_or	Omnitrophica_fa	Omnitrophica_ge
Otu1741	Bacteria	Proteobacteria	Alphaproteobacteria	Rhodospirillales	Acetobacteraceae	Roseomonas
Otu1742	Bacteria	Proteobacteria	Alphaproteobacteria	Sphingomonadales	unclassified	unclassified
Otu1743	Bacteria	Planctomycetes	Phycisphaerae	mle1-8	mle1-8_fa	mle1-8_ge
Otu1744	Bacteria	Chloroflexi	Caldilineae	Caldilineales	Caldilineaceae	uncultured
Otu1745	Bacteria	Chloroflexi	unclassified	unclassified	unclassified	unclassified
Otu1746	Bacteria	Proteobacteria	Deltaproteobacteria	Sva0485	Sva0485_fa	Sva0485_ge
Otu1747	Bacteria	Planctomycetes	OM190	OM190_or	OM190_fa	OM190_ge
Otu1748	Bacteria	Actinobacteria	Actinobacteria	Micrococcales	Intrasporangiaceae	Tetrasphaera
Otu1749	Bacteria	Proteobacteria	Betaproteobacteria	Burkholderiales	Oxalobacteraceae	unclassified
Otu1750	Bacteria	Planctomycetes	Planctomycetacia	Planctomycetales	Planctomycetaceae	Planctomyces
Otu1751	Bacteria	Chloroflexi	SJA-68	SJA-68_or	SJA-68_fa	SJA-68_ge
Otu1752	Bacteria	Actinobacteria	Coriobacteriia	Coriobacteriales	Coriobacteriaceae	Atopobium
Otu1753	Bacteria	Proteobacteria	Gammaproteobacteria	Cellvibrionales	Spongiibacteraceae	BD1-7_clade
Otu1754	Bacteria	Bacteroidetes	Bacteroidia	Bacteroidales	Prolixibacteraceae	BSV13
Otu1755	Bacteria	Bacteroidetes	Sphingobacteriia	Sphingobacteriales	Chitinophagaceae	Taibaiella
Otu1756	Bacteria	Bacteroidetes	Sphingobacteriia	Sphingobacteriales	Saprospiraceae	Haliscomenobacter
Otu1757	Bacteria	unclassified	unclassified	unclassified	unclassified	unclassified
Otu1758	Bacteria	Nitrospirae	Nitrospira	Nitrospirales	Nitrospiraceae	Nitrospira
Otu1759	Bacteria	Proteobacteria	Deltaproteobacteria	Sva0485	Sva0485_fa	Sva0485_ge
Otu1760	Bacteria	Bacteroidetes	Flavobacteriia	Flavobacteriales	Cryomorphaceae	NS10_marine_group
Otu1761	Bacteria	Proteobacteria	Deltaproteobacteria	Myxococcales	unclassified	unclassified
Otu1762	Bacteria	Proteobacteria	Deltaproteobacteria	Desulfobacterales	Desulfobacteraceae	Desulfobacterium
Otu1763	Bacteria	Chloroflexi	unclassified	unclassified	unclassified	unclassified
Otu1764	Bacteria	Parcubacteria	Candidatus_Moranbacteria	Candidatus_Moranbacteria_or	Candidatus_Moranbacteria_fa	Candidatus_Moranbacteria_ge
Otu1765	Bacteria	Proteobacteria	Deltaproteobacteria	Myxococcales	unclassified	unclassified
Otu1766	Bacteria	Proteobacteria	Epsilonproteobacteria	Campylobacterales	Helicobacteraceae	Sulfurimonas
Otu1767	Bacteria	Tenericutes	Mollicutes	NB1-n	NB1-n_fa	NB1-n_ge
Otu1768	Archaea	Euryarchaeota	Methanomicrobia	Methanosarcinales	Methanosaetaceae	Methanosaeta
Otu1769	Bacteria	Proteobacteria	Epsilonproteobacteria	Campylobacterales	Helicobacteraceae	uncultured
Otu1770	Bacteria	Proteobacteria	Gammaproteobacteria	KI89A_clade	KI89A_clade_fa	KI89A_clade_ge
Otu1771	Bacteria	unclassified	unclassified	unclassified	unclassified	unclassified
Otu1772	Bacteria	Chloroflexi	Dehalococcoidia	unclassified	unclassified	unclassified
Otu1773	Bacteria	Proteobacteria	Deltaproteobacteria	Desulfobacterales	Desulfobacteraceae	unclassified
Otu1774	Bacteria	Actinobacteria	OPB41	OPB41_or	OPB41_fa	OPB41_ge
Otu1775	Bacteria	Chloroflexi	Anaerolineae	Anaerolineales	Anaerolineaceae	uncultured
Otu1776	Bacteria	Chloroflexi	Anaerolineae	Anaerolineales	Anaerolineaceae	Longilinea
Otu1777	Archaea	Euryarchaeota	Methanomicrobia	Methanosarcinales	Methanosarcinaceae	Methanosarcina
Otu1778	Bacteria	Bacteroidetes	Sphingobacteriia	Sphingobacteriales	NS11-12_marine_group	NS11-12_marine_group_ge
Otu1779	Bacteria	Chloroflexi	Dehalococcoidia	GIF9	GIF9_fa	GIF9_ge
Otu1780	Bacteria	Cyanobacteria	Cyanobacteria	unclassified	unclassified	unclassified
Otu1781	Bacteria	Proteobacteria	Deltaproteobacteria	Desulfobacterales	Desulfobulbaceae	MSBL7
Otu1782	Bacteria	Chloroflexi	Anaerolineae	Anaerolineales	Anaerolineaceae	uncultured
Otu1783	Bacteria	Firmicutes	Bacilli	Bacillales	Bacillaceae	unclassified
Otu1784	Bacteria	Proteobacteria	Gammaproteobacteria	Thiotrichales	Thiotrichaceae	uncultured
Otu1785	Bacteria	Proteobacteria	Gammaproteobacteria	Thiotrichales	Thiotrichaceae	uncultured
Otu1786	Bacteria	Planctomycetes	unclassified	unclassified	unclassified	unclassified
Otu1787	Bacteria	Bacteroidetes	Flavobacteriia	Flavobacteriales	Cryomorphaceae	unclassified
Otu1788	Bacteria	Proteobacteria	Alphaproteobacteria	Rhodospirillales	Rhodospirillaceae	Magnetospirillum
Otu1789	Bacteria	Proteobacteria	Deltaproteobacteria	Desulfobacterales	Desulfobulbaceae	unclassified
Otu1790	Bacteria	Chloroflexi	Dehalococcoidia	GIF9	GIF9_fa	GIF9_ge
Otu1791	Bacteria	Chloroflexi	Dehalococcoidia	GIF9	GIF9_fa	GIF9_ge
Otu1792	Bacteria	Proteobacteria	Deltaproteobacteria	unclassified	unclassified	unclassified
Otu1793	Bacteria	Proteobacteria	Deltaproteobacteria	Desulfobacterales	Desulfobacteraceae	unclassified
Otu1794	Bacteria	Proteobacteria	Deltaproteobacteria	Desulfobacterales	Desulfobulbaceae	unclassified
Otu1795	Bacteria	Aminicenantes	Aminicenantes_cl	Aminicenantes_or	Aminicenantes_fa	Aminicenantes_ge
Otu1796	Bacteria	Planctomycetes	OM190	OM190_or	OM190_fa	OM190_ge
Otu1797	Bacteria	Proteobacteria	Deltaproteobacteria	Desulfarculales	Desulfarculaceae	Desulfatiglans
Otu1798	Bacteria	Chloroflexi	Dehalococcoidia	GIF9	GIF9_fa	GIF9_ge
Otu1799	Bacteria	Proteobacteria	Deltaproteobacteria	Desulfarculales	Desulfarculaceae	Desulfatiglans
Otu1800	Bacteria	Proteobacteria	Epsilonproteobacteria	Campylobacterales	Helicobacteraceae	Sulfuricurvum
Otu1801	Bacteria	Firmicutes	Clostridia	Clostridiales	Ruminococcaceae	unclassified
Otu1802	Bacteria	Proteobacteria	Deltaproteobacteria	Desulfobacterales	Desulfobulbaceae	Desulfobulbus
Otu1803	Bacteria	Proteobacteria	Alphaproteobacteria	Rhizobiales	Rhodobiaceae	Anderseniella
Otu1804	Bacteria	Chloroflexi	Anaerolineae	Anaerolineales	Anaerolineaceae	uncultured
Otu1805	Bacteria	Proteobacteria	Deltaproteobacteria	Desulfarculales	Desulfarculaceae	Desulfatiglans
Otu1806	Bacteria	Bacteroidetes	Bacteroidetes_vadinHA17	Bacteroidetes_vadinHA17_or	Bacteroidetes_vadinHA17_fa	Bacteroidetes_vadinHA17_ge
Otu1807	Bacteria	Proteobacteria	Gammaproteobacteria	Xanthomonadales	JTB255_marine_benthic_group	JTB255_marine_benthic_group_ge
Otu1808	Bacteria	Planctomycetes	Phycisphaerae	unclassified	unclassified	unclassified
Otu1809	Bacteria	Bacteroidetes	unclassified	unclassified	unclassified	unclassified
Otu1810	Bacteria	Proteobacteria	Deltaproteobacteria	unclassified	unclassified	unclassified
Otu1811	Bacteria	Proteobacteria	Gammaproteobacteria	Thiotrichales	Thiotrichaceae	uncultured
Otu1812	Bacteria	Chloroflexi	SJA-68	SJA-68_or	SJA-68_fa	SJA-68_ge
Otu1813	Bacteria	Chloroflexi	Dehalococcoidia	GIF9	GIF9_fa	GIF9_ge
Otu1814	Bacteria	Firmicutes	Clostridia	Clostridiales	Family_XII	Fusibacter
Otu1815	Bacteria	Proteobacteria	Deltaproteobacteria	Syntrophobacterales	Syntrophaceae	uncultured
Otu1816	Bacteria	Proteobacteria	Gammaproteobacteria	Thiotrichales	Thiotrichaceae	uncultured
Otu1817	Bacteria	Proteobacteria	Deltaproteobacteria	Desulfobacterales	Desulfobacteraceae	unclassified
Otu1818	Bacteria	Proteobacteria	Betaproteobacteria	Rhodocyclales	Rhodocyclaceae	Propionivibrio
Otu1819	Bacteria	Chloroflexi	Dehalococcoidia	Napoli-4B-65	Napoli-4B-65_fa	Napoli-4B-65_ge
Otu1820	Bacteria	Ignavibacteriae	Ignavibacteria	Ignavibacteriales	IheB3-7	IheB3-7_ge
Otu1821	Bacteria	Proteobacteria	Deltaproteobacteria	Desulfovibrionales	Desulfovibrionaceae	Desulfovibrio
Otu1822	Bacteria	KSB3_(Modulibacteria)	KSB3_(Modulibacteria)_cl	KSB3_(Modulibacteria)_or	KSB3_(Modulibacteria)_fa	KSB3_(Modulibacteria)_ge
Otu1823	Bacteria	unclassified	unclassified	unclassified	unclassified	unclassified
Otu1824	Bacteria	Acidobacteria	Holophagae	Holophagae_Incertae_Sedis	Unknown_Family	Thermoanaerobaculum
Otu1825	Bacteria	Firmicutes	Clostridia	Clostridiales	Family_XII	unclassified
Otu1826	Bacteria	Acidobacteria	Subgroup_22	Subgroup_22_or	Subgroup_22_fa	Subgroup_22_ge
Otu1827	Bacteria	Proteobacteria	Deltaproteobacteria	Desulfobacterales	Desulfobulbaceae	unclassified
Otu1828	Bacteria	Parcubacteria	Parcubacteria_cl	Parcubacteria_or	Parcubacteria_fa	Parcubacteria_ge
Otu1829	Bacteria	Elusimicrobia	Elusimicrobia	2017-04-29	4-29_fa	4-29_ge
Otu1830	Bacteria	Bacteroidetes	Cytophagia	Cytophagales	Flammeovirgaceae	uncultured
Otu1831	Bacteria	Planctomycetes	Phycisphaerae	CCM11a	CCM11a_fa	CCM11a_ge
Otu1832	Bacteria	Parcubacteria	Candidatus_Yanofskybacteria	Candidatus_Yanofskybacteria_or	Candidatus_Yanofskybacteria_fa	Candidatus_Yanofskybacteria_ge
Otu1833	Bacteria	Caldiserica	Caldisericia	Caldisericales	LF045	LF045_ge
Otu1834	Bacteria	Actinobacteria	Acidimicrobiia	Acidimicrobiales	OM1_clade	OM1_clade_ge
Otu1835	Bacteria	Chloroflexi	Dehalococcoidia	GIF3	GIF3_fa	GIF3_ge
Otu1836	Bacteria	Proteobacteria	Deltaproteobacteria	Desulfuromonadales	Geobacteraceae	Geothermobacter
Otu1837	Bacteria	Omnitrophica	Omnitrophica_cl	Omnitrophica_or	Omnitrophica_fa	Omnitrophica_ge
Otu1838	Bacteria	Proteobacteria	Deltaproteobacteria	unclassified	unclassified	unclassified
Otu1839	Bacteria	Firmicutes	Clostridia	Clostridiales	Family_XIII	uncultured
Otu1840	Bacteria	Proteobacteria	Deltaproteobacteria	Desulfobacterales	Desulfobacteraceae	unclassified
Otu1841	Bacteria	Planctomycetes	vadinHA49	vadinHA49_or	vadinHA49_fa	vadinHA49_ge
Otu1842	Bacteria	Proteobacteria	Deltaproteobacteria	Desulfobacterales	Desulfobulbaceae	Desulfobulbus
Otu1843	Bacteria	Chloroflexi	Anaerolineae	Anaerolineales	Anaerolineaceae	uncultured
Otu1844	Bacteria	Proteobacteria	Deltaproteobacteria	Desulfobacterales	Desulfobacteraceae	unclassified
Otu1845	Bacteria	Bacteroidetes	Bacteroidia	Bacteroidales	Rikenellaceae	Blvii28_wastewater-sludge_group
Otu1846	Bacteria	Proteobacteria	Deltaproteobacteria	Bdellovibrionales	Bdellovibrionaceae	OM27_clade
Otu1847	Bacteria	Proteobacteria	Gammaproteobacteria	unclassified	unclassified	unclassified
Otu1848	Bacteria	Proteobacteria	Gammaproteobacteria	Aeromonadales	Aeromonadaceae	Tolumonas
Otu1849	Bacteria	AC1	AC1_cl	AC1_or	AC1_fa	AC1_ge
Otu1850	Bacteria	Chloroflexi	Dehalococcoidia	unclassified	unclassified	unclassified
Otu1851	Bacteria	Chloroflexi	SBR2076	SBR2076_or	SBR2076_fa	SBR2076_ge
Otu1852	Bacteria	Proteobacteria	Gammaproteobacteria	Oceanospirillales	unclassified	unclassified
Otu1853	Bacteria	Peregrinibacteria	Peregrinibacteria_cl	Peregrinibacteria_or	Peregrinibacteria_fa	Peregrinibacteria_ge
Otu1854	Bacteria	Proteobacteria	Epsilonproteobacteria	Campylobacterales	Campylobacteraceae	Sulfurospirillum
Otu1855	Bacteria	Proteobacteria	Deltaproteobacteria	FW113	FW113_fa	FW113_ge
Otu1856	Bacteria	Gemmatimonadetes	BD2-11_terrestrial_group	BD2-11_terrestrial_group_or	BD2-11_terrestrial_group_fa	BD2-11_terrestrial_group_ge
Otu1857	Bacteria	Chloroflexi	Dehalococcoidia	MSBL5	MSBL5_fa	MSBL5_ge
Otu1858	Bacteria	Tenericutes	Mollicutes	NB1-n	NB1-n_fa	NB1-n_ge
Otu1859	Bacteria	unclassified	unclassified	unclassified	unclassified	unclassified
Otu1860	Bacteria	Firmicutes	Erysipelotrichia	Erysipelotrichales	Erysipelotrichaceae	Erysipelothrix
Otu1861	Bacteria	Proteobacteria	Deltaproteobacteria	Bdellovibrionales	Bacteriovoracaceae	uncultured
Otu1862	Bacteria	Proteobacteria	Deltaproteobacteria	Desulfobacterales	Desulfobacteraceae	unclassified
Otu1863	Bacteria	Proteobacteria	Deltaproteobacteria	Sva0485	Sva0485_fa	Sva0485_ge
Otu1864	Bacteria	Proteobacteria	Deltaproteobacteria	Syntrophobacterales	Syntrophaceae	uncultured
Otu1865	Bacteria	Chloroflexi	Anaerolineae	Anaerolineales	Anaerolineaceae	uncultured
Otu1866	Bacteria	Bacteroidetes	Flavobacteriia	Flavobacteriales	NS9_marine_group	NS9_marine_group_ge
Otu1867	Bacteria	Firmicutes	Clostridia	Clostridiales	Clostridiaceae_1	Sarcina
Otu1868	Bacteria	Bacteroidetes	Bacteroidia	Bacteroidales	Rikenellaceae	vadinBC27_wastewater-sludge_group
Otu1869	Bacteria	Proteobacteria	Betaproteobacteria	Burkholderiales	Comamonadaceae	unclassified
Otu1870	Bacteria	Chloroflexi	Anaerolineae	Anaerolineales	Anaerolineaceae	uncultured
Otu1871	Bacteria	Lentisphaerae	Oligosphaeria	Oligosphaerales	unclassified	unclassified
Otu1872	Bacteria	Chlamydiae	Chlamydiae	Chlamydiales	Simkaniaceae	uncultured
Otu1873	Bacteria	Chloroflexi	Dehalococcoidia	unclassified	unclassified	unclassified
Otu1874	Bacteria	Gracilibacteria	Gracilibacteria_cl	Gracilibacteria_or	Gracilibacteria_fa	Gracilibacteria_ge
Otu1875	Bacteria	Deinococcus-Thermus	Deinococci	KD3-62	KD3-62_fa	KD3-62_ge
Otu1876	Bacteria	Proteobacteria	Alphaproteobacteria	Rhizobiales	OCS116_clade	OCS116_clade_ge
Otu1877	Bacteria	Chloroflexi	SJA-15	SJA-15_or	SJA-15_fa	SJA-15_ge
Otu1878	Bacteria	Bacteroidetes	Sphingobacteriia	Sphingobacteriales	Lentimicrobiaceae	Lentimicrobiaceae_ge
Otu1879	Bacteria	Parcubacteria	unclassified	unclassified	unclassified	unclassified
Otu1880	Bacteria	Chloroflexi	Ardenticatenia	uncultured	uncultured_fa	uncultured_ge
Otu1881	Bacteria	Aminicenantes	Aminicenantes_cl	Aminicenantes_or	Aminicenantes_fa	Aminicenantes_ge
Otu1882	Bacteria	Acidobacteria	Holophagae	Subgroup_23	Subgroup_23_fa	Subgroup_23_ge
Otu1883	Bacteria	Proteobacteria	Gammaproteobacteria	unclassified	unclassified	unclassified
Otu1884	Bacteria	Omnitrophica	Omnitrophica_cl	Omnitrophica_or	Omnitrophica_fa	Omnitrophica_ge
Otu1885	Bacteria	Acidobacteria	Subgroup_13	Subgroup_13_or	Subgroup_13_fa	Subgroup_13_ge
Otu1886	Bacteria	Chloroflexi	SBR2076	SBR2076_or	SBR2076_fa	SBR2076_ge
Otu1887	Bacteria	Actinobacteria	Thermoleophilia	Gaiellales	uncultured	uncultured_ge
Otu1888	Bacteria	BRC1	BRC1_cl	BRC1_or	BRC1_fa	BRC1_ge
Otu1889	Bacteria	Actinobacteria	OPB41	OPB41_or	OPB41_fa	OPB41_ge
Otu1890	Bacteria	Bacteroidetes	Flavobacteriia	Flavobacteriales	Flavobacteriaceae	Ulvibacter
Otu1891	Bacteria	Proteobacteria	Gammaproteobacteria	Methylococcales	Methylococcaceae	Methylomicrobium
Otu1892	Bacteria	Hydrogenedentes	Hydrogenedentes_cl	Hydrogenedentes_or	Hydrogenedentes_fa	Hydrogenedentes_ge
Otu1893	Bacteria	Actinobacteria	Actinobacteria	Micrococcales	Microbacteriaceae	Lysinimonas
Otu1894	Bacteria	Synergistetes	Synergistia	Synergistales	Synergistaceae	uncultured
Otu1895	Bacteria	Verrucomicrobia	WCHB1-41	WCHB1-41_or	WCHB1-41_fa	WCHB1-41_ge
Otu1896	Bacteria	WS6	WS6_cl	WS6_or	WS6_fa	WS6_ge
Otu1897	Bacteria	Chloroflexi	Anaerolineae	Anaerolineales	Anaerolineaceae	uncultured
Otu1898	Bacteria	Firmicutes	Negativicutes	Selenomonadales	Acidaminococcaceae	Phascolarctobacterium
Otu1899	Bacteria	Proteobacteria	Gammaproteobacteria	Xanthomonadales	Xanthomonadaceae	unclassified
Otu1900	Bacteria	Deferribacteres	Deferribacteres_Incertae_Sedis	Unknown_Order	Unknown_Family	Caldithrix
Otu1901	Bacteria	Proteobacteria	Deltaproteobacteria	Syntrophobacterales	Syntrophaceae	Smithella
Otu1902	Bacteria	Cloacimonetes	MSBL8	MSBL8_or	MSBL8_fa	MSBL8_ge
Otu1903	Bacteria	Planctomycetes	Phycisphaerae	mle1-8	mle1-8_fa	mle1-8_ge
Otu1904	Bacteria	Proteobacteria	Deltaproteobacteria	Myxococcales	Sandaracinaceae	uncultured
Otu1905	Bacteria	Proteobacteria	Betaproteobacteria	Burkholderiales	Alcaligenaceae	MWH-UniP1_aquatic_group
Otu1906	Bacteria	Chloroflexi	SJA-15	SJA-15_or	SJA-15_fa	SJA-15_ge
Otu1907	Bacteria	Planctomycetes	Phycisphaerae	Pla1_lineage	Pla1_lineage_fa	Pla1_lineage_ge
Otu1908	Bacteria	Chloroflexi	Anaerolineae	Anaerolineales	Anaerolineaceae	uncultured
Otu1909	Bacteria	Proteobacteria	Deltaproteobacteria	Desulfarculales	Desulfarculaceae	Desulfatiglans
Otu1910	Bacteria	Proteobacteria	Deltaproteobacteria	Sva0485	Sva0485_fa	Sva0485_ge
Otu1911	Bacteria	Actinobacteria	Acidimicrobiia	Acidimicrobiales	unclassified	unclassified
Otu1912	Bacteria	Synergistetes	Synergistia	Synergistales	Synergistaceae	uncultured
Otu1913	Bacteria	unclassified	unclassified	unclassified	unclassified	unclassified
Otu1914	Bacteria	Proteobacteria	Gammaproteobacteria	Enterobacteriales	Enterobacteriaceae	Dickeya
Otu1915	Bacteria	Chloroflexi	Dehalococcoidia	GIF9	GIF9_fa	GIF9_ge
Otu1916	Bacteria	Chloroflexi	Dehalococcoidia	GIF9	GIF9_fa	GIF9_ge
Otu1917	Bacteria	PAUC34f	PAUC34f_cl	PAUC34f_or	PAUC34f_fa	PAUC34f_ge
Otu1918	Bacteria	Proteobacteria	Deltaproteobacteria	Desulfobacterales	Desulfobacteraceae	unclassified
Otu1919	Bacteria	Chloroflexi	SBR2076	SBR2076_or	SBR2076_fa	SBR2076_ge
Otu1920	Bacteria	Proteobacteria	Deltaproteobacteria	Syntrophobacterales	Syntrophaceae	uncultured
Otu1921	Bacteria	Proteobacteria	Deltaproteobacteria	Myxococcales	Phaselicystidaceae	Phaselicystis
Otu1922	Bacteria	Proteobacteria	Gammaproteobacteria	unclassified	unclassified	unclassified
Otu1923	Bacteria	Chloroflexi	unclassified	unclassified	unclassified	unclassified
Otu1924	Bacteria	Proteobacteria	Gammaproteobacteria	Enterobacteriales	Enterobacteriaceae	unclassified
Otu1925	Bacteria	Proteobacteria	Deltaproteobacteria	10bav-F6	10bav-F6_fa	10bav-F6_ge
Otu1926	Bacteria	Proteobacteria	Epsilonproteobacteria	Campylobacterales	Helicobacteraceae	Sulfurimonas
Otu1927	Bacteria	unclassified	unclassified	unclassified	unclassified	unclassified
Otu1928	Bacteria	Firmicutes	Clostridia	Clostridiales	Clostridiaceae_1	Clostridium_sensu_stricto_3
Otu1929	Bacteria	Proteobacteria	Betaproteobacteria	Hydrogenophilales	Hydrogenophilaceae	uncultured
Otu1930	Bacteria	Chloroflexi	Anaerolineae	Anaerolineales	Anaerolineaceae	uncultured
Otu1931	Bacteria	Bacteroidetes	Bacteroidia	Bacteroidales	Marinilabiaceae	Carboxylicivirga
Otu1932	Bacteria	Actinobacteria	Actinobacteria	Micrococcales	Dermatophilaceae	Piscicoccus
Otu1933	Bacteria	Gemmatimonadetes	BD2-11_terrestrial_group	BD2-11_terrestrial_group_or	BD2-11_terrestrial_group_fa	BD2-11_terrestrial_group_ge
Otu1934	Bacteria	AC1	AC1_cl	AC1_or	AC1_fa	AC1_ge
Otu1935	Bacteria	Spirochaetae	Spirochaetes	Spirochaetales	Spirochaetaceae	Spirochaeta_2
Otu1936	Bacteria	Candidatus_Berkelbacteria	Candidatus_Berkelbacteria_cl	Candidatus_Berkelbacteria_or	Candidatus_Berkelbacteria_fa	Candidatus_Berkelbacteria_ge
Otu1937	Bacteria	Proteobacteria	Deltaproteobacteria	Desulfobacterales	Desulfobacteraceae	unclassified
Otu1938	Bacteria	Bacteroidetes	Sphingobacteriia	Sphingobacteriales	PHOS-HE51	PHOS-HE51_ge
Otu1939	Bacteria	Fusobacteria	Fusobacteriia	Fusobacteriales	Leptotrichiaceae	uncultured
Otu1940	Bacteria	Proteobacteria	Epsilonproteobacteria	Campylobacterales	Helicobacteraceae	Sulfurimonas
Otu1941	Bacteria	Chloroflexi	KD4-96	KD4-96_or	KD4-96_fa	KD4-96_ge
Otu1942	Bacteria	Bacteroidetes	Flavobacteriia	Flavobacteriales	Flavobacteriaceae	Lutibacter
Otu1943	Bacteria	Proteobacteria	Gammaproteobacteria	Alteromonadales	Pseudoalteromonadaceae	Pseudoalteromonas
Otu1944	Bacteria	Proteobacteria	Gammaproteobacteria	unclassified	unclassified	unclassified
Otu1945	Bacteria	Planctomycetes	Phycisphaerae	Phycisphaerales	Phycisphaeraceae	Z195MB87
Otu1946	Bacteria	Bacteroidetes	unclassified	unclassified	unclassified	unclassified
Otu1947	Bacteria	Chloroflexi	Anaerolineae	Anaerolineales	Anaerolineaceae	uncultured
Otu1948	Bacteria	Acidobacteria	Subgroup_18	Subgroup_18_or	Subgroup_18_fa	Subgroup_18_ge
Otu1949	Bacteria	Planctomycetes	unclassified	unclassified	unclassified	unclassified
Otu1950	Bacteria	Proteobacteria	Deltaproteobacteria	Desulfobacterales	Desulfobacteraceae	uncultured
Otu1951	Bacteria	Bacteroidetes	Bacteroidetes_vadinHA17	Bacteroidetes_vadinHA17_or	Bacteroidetes_vadinHA17_fa	Bacteroidetes_vadinHA17_ge
Otu1952	Bacteria	Proteobacteria	Deltaproteobacteria	Desulfarculales	Desulfarculaceae	Desulfatiglans
Otu1953	Bacteria	Proteobacteria	Deltaproteobacteria	Desulfarculales	Desulfarculaceae	Desulfatiglans
Otu1954	Bacteria	Proteobacteria	Deltaproteobacteria	Desulfovibrionales	Desulfovibrionaceae	unclassified
Otu1955	Bacteria	Acidobacteria	Subgroup_18	Subgroup_18_or	Subgroup_18_fa	Subgroup_18_ge
Otu1956	Bacteria	Proteobacteria	Betaproteobacteria	unclassified	unclassified	unclassified
Otu1957	Bacteria	Proteobacteria	Deltaproteobacteria	Myxococcales	P3OB-42	P3OB-42_ge
Otu1958	Bacteria	Bacteroidetes	Flavobacteriia	Flavobacteriales	Flavobacteriaceae	unclassified
Otu1959	Bacteria	Chloroflexi	Dehalococcoidia	unclassified	unclassified	unclassified
Otu1960	Bacteria	Proteobacteria	Alphaproteobacteria	Rhodospirillales	Rhodospirillaceae	unclassified
Otu1961	Bacteria	Chloroflexi	Dehalococcoidia	Dehalococcoidales	uncultured	uncultured_ge
Otu1962	Bacteria	Chloroflexi	Dehalococcoidia	unclassified	unclassified	unclassified
Otu1963	Bacteria	Proteobacteria	Gammaproteobacteria	Alteromonadales	Alteromonadaceae	Marinobacter
Otu1964	Archaea	Bathyarchaeota	Bathyarchaeota_cl	Bathyarchaeota_or	Bathyarchaeota_fa	Bathyarchaeota_ge
Otu1965	Bacteria	Bacteroidetes	Bacteroidia	Bacteroidia_Incertae_Sedis	Draconibacteriaceae	unclassified
Otu1966	Bacteria	WS2	WS2_cl	WS2_or	WS2_fa	WS2_ge
Otu1967	Bacteria	Proteobacteria	Deltaproteobacteria	Desulfobacterales	Desulfobacteraceae	unclassified
Otu1968	Bacteria	Planctomycetes	Planctomycetacia	Planctomycetales	Planctomycetaceae	Planctomyces
Otu1969	Bacteria	Chloroflexi	SJA-68	SJA-68_or	SJA-68_fa	SJA-68_ge
Otu1970	Bacteria	Firmicutes	Clostridia	Clostridiales	Clostridiaceae_1	Clostridium_sensu_stricto_11
Otu1971	Bacteria	Proteobacteria	Betaproteobacteria	Hydrogenophilales	Hydrogenophilaceae	uncultured
Otu1972	Bacteria	Chloroflexi	Dehalococcoidia	GIF3	GIF3_fa	GIF3_ge
Otu1973	Bacteria	Proteobacteria	Deltaproteobacteria	Desulfobacterales	Desulfobacteraceae	unclassified
Otu1974	Bacteria	Proteobacteria	Gammaproteobacteria	Legionellales	Coxiellaceae	Coxiella
Otu1975	Bacteria	Proteobacteria	Gammaproteobacteria	unclassified	unclassified	unclassified
Otu1976	Bacteria	Omnitrophica	Omnitrophica_cl	Omnitrophica_or	Omnitrophica_fa	Omnitrophica_ge
Otu1977	Bacteria	Proteobacteria	Deltaproteobacteria	Desulfobacterales	Desulfobulbaceae	Desulfobulbus
Otu1978	Bacteria	Nitrospirae	Nitrospira	Nitrospirales	Nitrospiraceae	uncultured
Otu1979	Bacteria	Bacteroidetes	Bacteroidia	Bacteroidales	Marinilabiaceae	Carboxylicivirga
Otu1980	Bacteria	Chloroflexi	SJA-68	SJA-68_or	SJA-68_fa	SJA-68_ge
Otu1981	Bacteria	Proteobacteria	Betaproteobacteria	Betaproteobacteria_Incertae_Sedis	Unknown_Family	Chitinivorax
Otu1982	Bacteria	Proteobacteria	Deltaproteobacteria	Desulfobacterales	Desulfobulbaceae	MSBL7
Otu1983	Bacteria	Bacteroidetes	Bacteroidia	Bacteroidales	Porphyromonadaceae	unclassified
Otu1984	Bacteria	Bacteroidetes	SB-5	SB-5_or	SB-5_fa	SB-5_ge
Otu1985	Bacteria	Chloroflexi	SBR2076	SBR2076_or	SBR2076_fa	SBR2076_ge
Otu1986	Bacteria	Proteobacteria	Deltaproteobacteria	Desulfobacterales	Desulfobacteraceae	uncultured
Otu1987	Bacteria	Bacteroidetes	Bacteroidia	Bacteroidales	Marinilabiaceae	uncultured
Otu1988	Bacteria	Deferribacteres	Deferribacteres_Incertae_Sedis	Unknown_Order	Unknown_Family	Caldithrix
Otu1989	Bacteria	Proteobacteria	Deltaproteobacteria	Myxococcales	MidBa8	MidBa8_ge
Otu1990	Bacteria	Bacteroidetes	Bacteroidetes_BD2-2	Bacteroidetes_BD2-2_or	Bacteroidetes_BD2-2_fa	Bacteroidetes_BD2-2_ge
Otu1991	Bacteria	Parcubacteria	Parcubacteria_cl	Parcubacteria_or	Parcubacteria_fa	Parcubacteria_ge
Otu1992	Bacteria	Bacteroidetes	Sphingobacteriia	Sphingobacteriales	uncultured	uncultured_ge
Otu1993	Bacteria	unclassified	unclassified	unclassified	unclassified	unclassified
Otu1994	Bacteria	Proteobacteria	Deltaproteobacteria	Desulfobacterales	Desulfobacteraceae	Desulfotignum
Otu1995	Bacteria	Ignavibacteriae	Ignavibacteria	Ignavibacteriales	Ignavibacteriaceae	Ignavibacterium
Otu1996	Bacteria	Chloroflexi	Anaerolineae	Anaerolineales	Anaerolineaceae	unclassified
Otu1997	Bacteria	Proteobacteria	Alphaproteobacteria	Sphingomonadales	Sphingomonadaceae	Novosphingobium
Otu1998	Bacteria	Chloroflexi	Anaerolineae	Anaerolineales	Anaerolineaceae	uncultured
[truncated: 8,236 more rows]
